# Supplementary material for: Single-cell transcriptomic and genomic changes in the aging human brain
Source: bioRxiv. 2023 Nov 7:2023.11.07.566050. Preprint. [Version 1] doi: 10.1101/2023.11.07.566050 (PMC10659272; doi:10.1101/2023.11.07.566050)
Supplement: Supplement 2 [file media-2.xlsx]

## Sheet: Clusters-Passed
Marker genes identified for each cluster
gene name	log2 fold change of this cluster vs other clusters	percentage of cells expressing in this cluster	percentage of cells expressing in other clusters	p-value	q-value	cluster
AC013287.1	1.9306	0.928	0.19	0	0	L2/3-1
LINC02306	1.91507	0.734	0.094	0	0	L2/3-1
HS6ST3	1.81967	1	0.43	0	0	L2/3-1
KCNIP4	1.75821	1	0.665	0	0	L2/3-1
AL117329.1	1.75581	0.876	0.165	0	0	L2/3-1
MEG3	1.74899	1	0.621	0	0	L2/3-1
AC011287.1	1.74211	0.981	0.236	0	0	L2/3-1
AC034268.2	1.72169	0.892	0.16	0	0	L2/3-1
CUX2	1.66244	0.984	0.169	0	0	L2/3-1
IQCJ-SCHIP1	1.61216	0.999	0.472	0	0	L2/3-1
CBLN2	1.59119	0.96	0.213	0	0	L2/3-1
DLGAP2	1.56873	1	0.419	0	0	L2/3-1
DGKB	1.56498	0.997	0.427	0	0	L2/3-1
AJ009632.2	1.55313	0.648	0.107	0	0	L2/3-1
LRRTM4	1.54909	1	0.606	0	0	L2/3-1
LDB2	1.54658	0.999	0.424	0	0	L2/3-1
RGS6	1.54639	0.996	0.308	0	0	L2/3-1
LINC01250	1.53734	0.984	0.236	0	0	L2/3-1
LINC02263	1.52479	0.679	0.108	0	0	L2/3-1
STXBP5L	1.46789	1	0.499	0	0	L2/3-1
CDH18	1.45661	0.997	0.383	0	0	L2/3-1
R3HDM1	1.41989	1	0.599	0	0	L2/3-1
LINC01378	1.40414	0.818	0.12	0	0	L2/3-1
KCNQ5	1.39762	1	0.445	0	0	L2/3-1
LINGO2	1.38157	0.981	0.343	0	0	L2/3-1
LINC02055	1.37869	0.6	0.101	0	0	L2/3-1
TAFA1	1.37031	0.993	0.331	0	0	L2/3-1
AC107223.1	1.37008	0.924	0.294	0	0	L2/3-1
FAM153CP	1.36861	0.976	0.286	0	0	L2/3-1
KALRN	1.35862	1	0.581	0	0	L2/3-1
RGS7	1.35785	1	0.552	0	0	L2/3-1
AC008696.2	1.355	0.753	0.092	0	0	L2/3-1
AL157944.1	1.35175	0.822	0.118	0	0	L2/3-1
KCNH1	1.3452	0.989	0.384	0	0	L2/3-1
MLIP	1.34357	0.972	0.215	0	0	L2/3-1
CABP1	1.34015	0.991	0.386	0	0	L2/3-1
SYN3	1.33666	0.979	0.31	0	0	L2/3-1
ATRNL1	1.31975	0.999	0.538	0	0	L2/3-1
RBFOX1	1.3136	1	0.693	0	0	L2/3-1
MIAT	1.30113	0.997	0.419	0	0	L2/3-1
CSMD1	1.30013	1	0.625	0	0	L2/3-1
PDZD2	1.2738	0.928	0.391	0	0	L2/3-1
LINC02296	1.2635	0.625	0.07	0	0	L2/3-1
CHRM3	1.25914	0.999	0.408	0	0	L2/3-1
PHACTR1	1.24376	1	0.613	0	0	L2/3-1
CACNA2D3	1.24214	0.998	0.409	0	0	L2/3-1
AC110296.1	1.23976	0.891	0.17	0	0	L2/3-1
FAM153B	1.23827	0.91	0.211	0	0	L2/3-1
TENM2	1.23606	0.999	0.491	0	0	L2/3-1
PLCB1	1.20619	1	0.652	0	0	L2/3-1
KHDRBS2	1.19314	0.995	0.428	0	0	L2/3-1
NDST3	1.1837	0.976	0.257	0	0	L2/3-1
TMEM132D	1.18231	0.993	0.378	0	0	L2/3-1
TMEM178B	1.17999	0.997	0.506	0	0	L2/3-1
GRIA4	1.17647	0.998	0.508	0	0	L2/3-1
KCTD16	1.17189	0.997	0.44	0	0	L2/3-1
LY86-AS1	1.16896	0.878	0.176	0	0	L2/3-1
AGBL4	1.16863	0.999	0.448	0	0	L2/3-1
LRFN5	1.16642	0.997	0.418	0	0	L2/3-1
FLRT2	1.16586	0.993	0.427	0	0	L2/3-1
ST6GALNAC5	1.16447	0.973	0.323	0	0	L2/3-1
ASIC2	1.1586	0.991	0.349	0	0	L2/3-1
RALYL	1.14141	0.999	0.443	0	0	L2/3-1
CELF2	1.12685	1	0.681	0	0	L2/3-1
KIAA1211L	1.12415	0.964	0.25	0	0	L2/3-1
FSTL4	1.12211	0.96	0.254	0	0	L2/3-1
UNC5D	1.12184	0.959	0.383	0	0	L2/3-1
LINC02822	1.11267	0.647	0.093	0	0	L2/3-1
AC093607.1	1.10831	0.511	0.068	0	0	L2/3-1
AC067956.1	1.10551	0.791	0.158	0	0	L2/3-1
AC019211.1	1.10544	0.756	0.153	0	0	L2/3-1
PDE4D	1.09413	1	0.681	0	0	L2/3-1
SORBS2	1.08945	0.993	0.413	0	0	L2/3-1
CDH12	1.08862	0.958	0.309	0	0	L2/3-1
CA10	1.08672	0.977	0.278	0	0	L2/3-1
ADGRL2	1.08497	0.993	0.367	0	0	L2/3-1
AC007563.2	1.05972	0.852	0.176	0	0	L2/3-1
CNTNAP5	1.05195	0.989	0.396	0	0	L2/3-1
COL5A2	1.04479	0.592	0.134	0	0	L2/3-1
KCTD1	1.04434	0.97	0.318	0	0	L2/3-1
MSRA	1.04273	0.996	0.485	0	0	L2/3-1
HOMER1	1.0424	0.962	0.372	0	0	L2/3-1
PLEKHA5	1.0396	0.994	0.492	0	0	L2/3-1
GRM7	1.03089	0.994	0.438	0	0	L2/3-1
LINC01090	1.03023	0.491	0.067	0	0	L2/3-1
TESPA1	1.02946	0.94	0.205	0	0	L2/3-1
HECW1	1.02514	0.987	0.378	0	0	L2/3-1
GABRB3	1.0213	0.996	0.459	0	0	L2/3-1
SLC35F3	1.01969	0.962	0.329	0	0	L2/3-1
LINC01331	1.01882	0.648	0.077	0	0	L2/3-1
DGCR9	1.0175	0.964	0.299	0	0	L2/3-1
CDH22	1.01405	0.87	0.139	0	0	L2/3-1
PDE10A	1.01283	0.973	0.391	0	0	L2/3-1
CACNA1B	1.01252	0.994	0.392	0	0	L2/3-1
CACNA1C	1.00978	0.996	0.45	0	0	L2/3-1
SNAP25-AS1	1.00956	0.918	0.272	0	0	L2/3-1
DGKI	1.00517	0.993	0.446	0	0	L2/3-1
AC124852.1	0.999612	0.93	0.228	0	0	L2/3-1
KSR2	0.995852	0.981	0.342	0	0	L2/3-1
OLFM3	0.994885	0.946	0.327	0	0	L2/3-1
GPC6	0.993426	0.902	0.312	0	0	L2/3-1
AC110614.1	0.989771	0.546	0.078	0	0	L2/3-1
NTRK3	0.981324	0.997	0.497	0	0	L2/3-1
LINC00507	0.974877	0.773	0.088	0	0	L2/3-1
RIMS2	0.968993	1	0.519	0	0	L2/3-1
AC008574.1	0.961146	0.765	0.073	0	0	L2/3-1
TAFA2	0.955362	0.969	0.395	0	0	L2/3-1
DLGAP1	0.95337	1	0.614	0	0	L2/3-1
SATB2	0.951528	0.977	0.296	0	0	L2/3-1
FAT3	0.948737	0.979	0.381	0	0	L2/3-1
CACNG3	0.944294	0.947	0.298	0	0	L2/3-1
DCLK1	0.94315	0.998	0.533	0	0	L2/3-1
COL26A1	0.941088	0.872	0.19	0	0	L2/3-1
ZFPM2	0.940284	0.972	0.355	0	0	L2/3-1
MTUS2	0.937734	0.992	0.352	0	0	L2/3-1
BASP1-AS1	0.936934	0.94	0.26	0	0	L2/3-1
ABLIM2	0.936702	0.938	0.291	0	0	L2/3-1
EML6	0.931849	0.97	0.35	0	0	L2/3-1
CDH9	0.929637	0.947	0.257	0	0	L2/3-1
SIPA1L1	0.917495	0.998	0.596	0	0	L2/3-1
AP000829.1	0.906812	0.719	0.074	0	0	L2/3-1
AC011246.1	0.902408	0.499	0.078	0	0	L2/3-1
RFTN1	0.901574	0.902	0.218	0	0	L2/3-1
RBFOX3	0.901516	0.983	0.384	0	0	L2/3-1
SLIT3	0.890157	0.849	0.187	0	0	L2/3-1
AC011995.2	0.883009	0.857	0.164	0	0	L2/3-1
MED12L	0.876955	0.972	0.388	0	0	L2/3-1
GRIN2A	0.876932	0.999	0.521	0	0	L2/3-1
EFNA5	0.876659	0.964	0.397	0	0	L2/3-1
CCSER1	0.874118	0.999	0.473	0	0	L2/3-1
GALNT17	0.873971	0.992	0.393	0	0	L2/3-1
ACTN1	0.873258	0.938	0.284	0	0	L2/3-1
EPHA6	0.872462	0.94	0.305	0	0	L2/3-1
GRM5	0.86821	0.998	0.469	0	0	L2/3-1
DLGAP1-AS4	0.865225	0.868	0.209	0	0	L2/3-1
AL391840.1	0.861474	0.916	0.246	0	0	L2/3-1
MRTFB	0.859371	0.988	0.462	0	0	L2/3-1
NECTIN3	0.856498	0.935	0.307	0	0	L2/3-1
SPTBN4	0.855449	0.976	0.381	0	0	L2/3-1
SHISA9	0.850686	0.968	0.352	0	0	L2/3-1
AHI1	0.849947	0.998	0.589	0	0	L2/3-1
KCNMA1	0.848765	0.999	0.585	0	0	L2/3-1
AC079781.5	0.846996	0.961	0.381	0	0	L2/3-1
FAM153A	0.845348	0.801	0.184	0	0	L2/3-1
AC021613.1	0.84332	0.492	0.082	0	0	L2/3-1
HRH2	0.843186	0.861	0.194	0	0	L2/3-1
CCPG1	0.838989	0.98	0.429	0	0	L2/3-1
PPM1L	0.838645	0.975	0.434	0	0	L2/3-1
AC073365.1	0.83851	0.681	0.119	0	0	L2/3-1
GULP1	0.836735	0.859	0.19	0	0	L2/3-1
CNTN4	0.836347	0.971	0.403	0	0	L2/3-1
PRICKLE1	0.836009	0.955	0.312	0	0	L2/3-1
AQP4-AS1	0.833046	0.885	0.225	0	0	L2/3-1
ERC2	0.830358	0.991	0.47	0	0	L2/3-1
ZNF804B	0.829102	0.831	0.223	0	0	L2/3-1
NELL1	0.828613	0.908	0.283	0	0	L2/3-1
NIPAL2	0.827104	0.865	0.206	0	0	L2/3-1
NEGR1	0.826805	0.999	0.649	0	0	L2/3-1
COL24A1	0.821544	0.69	0.113	0	0	L2/3-1
SORCS1	0.821261	0.961	0.288	0	0	L2/3-1
OPCML	0.81455	1	0.575	0	0	L2/3-1
CACNB2	0.812204	0.996	0.477	0	0	L2/3-1
LNX1	0.810741	0.925	0.272	0	0	L2/3-1
ARHGAP26	0.809322	0.993	0.501	0	0	L2/3-1
ITPR1	0.806207	0.978	0.382	0	0	L2/3-1
ANO3	0.803295	0.804	0.212	0	0	L2/3-1
PTPRR	0.803099	0.925	0.278	0	0	L2/3-1
TMEM132B	0.801298	0.995	0.502	0	0	L2/3-1
FAM155A	0.797591	1	0.622	0	0	L2/3-1
SRRM3	0.79675	0.946	0.302	0	0	L2/3-1
KCNB2	0.796611	0.908	0.285	0	0	L2/3-1
PRKCB	0.795721	0.999	0.608	0	0	L2/3-1
AC069228.1	0.795376	0.862	0.267	0	0	L2/3-1
SHANK2	0.793264	0.971	0.35	0	0	L2/3-1
KIAA1549L	0.790566	0.986	0.424	0	0	L2/3-1
SLC4A10	0.790395	0.994	0.451	0	0	L2/3-1
RYR2	0.790251	0.995	0.508	0	0	L2/3-1
CAMK4	0.785517	0.959	0.381	0	0	L2/3-1
PTPRN2	0.784836	0.994	0.469	0	0	L2/3-1
CACNA1E	0.782077	0.973	0.343	0	0	L2/3-1
AC068587.4	0.780758	0.927	0.323	0	0	L2/3-1
ZNF385B	0.779675	0.967	0.351	0	0	L2/3-1
THRB	0.777971	0.987	0.484	0	0	L2/3-1
KCNH7	0.77728	0.872	0.321	0	0	L2/3-1
GRM1	0.775668	0.863	0.228	0	0	L2/3-1
STXBP5-AS1	0.773677	0.87	0.25	0	0	L2/3-1
ADAM23	0.772803	0.975	0.403	0	0	L2/3-1
CES4A	0.771888	0.841	0.247	0	0	L2/3-1
GRIA2	0.770648	0.999	0.736	0	0	L2/3-1
ARPP21	0.770232	0.996	0.481	0	0	L2/3-1
CAMK1D	0.770145	0.994	0.508	0	0	L2/3-1
CACNA1A	0.768555	0.989	0.442	0	0	L2/3-1
AC016042.1	0.768537	0.756	0.144	0	0	L2/3-1
PPFIA2	0.767551	0.998	0.647	0	0	L2/3-1
PCSK2	0.764448	0.964	0.341	0	0	L2/3-1
CNTN3	0.764191	0.917	0.279	0	0	L2/3-1
PCDH7	0.764182	0.968	0.512	0	0	L2/3-1
FOCAD	0.763665	0.968	0.423	0	0	L2/3-1
LINC01122	0.762052	0.937	0.299	0	0	L2/3-1
TMEM108	0.759863	0.984	0.413	0	0	L2/3-1
SLC2A13	0.759013	0.984	0.454	0	0	L2/3-1
ADGRB3	0.7585	1	0.822	0	0	L2/3-1
PVT1	0.758404	0.789	0.166	0	0	L2/3-1
AC117453.1	0.757765	0.501	0.072	0	0	L2/3-1
AC016598.2	0.752642	0.608	0.059	0	0	L2/3-1
UNC80	0.751116	0.982	0.418	0	0	L2/3-1
MIR124-2HG	0.748951	0.922	0.298	0	0	L2/3-1
TANC2	0.748535	0.994	0.564	0	0	L2/3-1
LRFN2	0.748333	0.904	0.258	0	0	L2/3-1
SNTB2	0.747098	0.842	0.219	0	0	L2/3-1
ARMC9	0.746913	0.867	0.236	0	0	L2/3-1
SCAI	0.745398	0.968	0.419	0	0	L2/3-1
CADPS2	0.744447	0.925	0.333	0	0	L2/3-1
MAN1A1	0.743843	0.81	0.221	0	0	L2/3-1
GOLGA8B	0.743618	0.942	0.34	0	0	L2/3-1
NTNG1	0.739085	0.655	0.215	0	0	L2/3-1
MYT1L	0.738228	0.997	0.475	0	0	L2/3-1
NRG3	0.737925	1	0.66	0	0	L2/3-1
LINC00599	0.736661	0.944	0.316	0	0	L2/3-1
SLC22A10	0.736655	0.676	0.14	0	0	L2/3-1
PTPRD	0.733875	0.999	0.811	0	0	L2/3-1
MCHR2	0.733192	0.726	0.117	0	0	L2/3-1
SLF1	0.733085	0.902	0.263	0	0	L2/3-1
TMEM232	0.731578	0.945	0.365	0	0	L2/3-1
NIN	0.731554	0.967	0.397	0	0	L2/3-1
CHRM3-AS2	0.731076	0.73	0.134	0	0	L2/3-1
ANKS1B	0.731044	1	0.771	0	0	L2/3-1
EPHA4	0.729713	0.976	0.38	0	0	L2/3-1
CTDSPL	0.728524	0.956	0.369	0	0	L2/3-1
UNC79	0.727061	0.992	0.493	0	0	L2/3-1
ZBBX	0.725831	0.697	0.122	0	0	L2/3-1
AC007368.1	0.723206	0.676	0.179	0	0	L2/3-1
GNAL	0.718021	0.673	0.209	0	0	L2/3-1
PKNOX2	0.717135	0.92	0.308	0	0	L2/3-1
CYP1B1-AS1	0.714792	0.58	0.081	0	0	L2/3-1
CSMD3	0.713036	0.996	0.482	0	0	L2/3-1
KCNIP4-IT1	0.71192	0.839	0.175	0	0	L2/3-1
CIT	0.711257	0.943	0.32	0	0	L2/3-1
NWD2	0.710373	0.829	0.197	0	0	L2/3-1
RASGRF2	0.70973	0.97	0.41	0	0	L2/3-1
ATP8A2	0.708053	0.99	0.432	0	0	L2/3-1
RFX3	0.703374	0.979	0.512	0	0	L2/3-1
LAMB1	0.702705	0.794	0.147	0	0	L2/3-1
ADAMTS3	0.701308	0.64	0.083	0	0	L2/3-1
TRIM9	0.696889	0.997	0.585	0	0	L2/3-1
SH3GL2	0.6966	0.981	0.406	0	0	L2/3-1
NELL2	0.695684	0.993	0.47	0	0	L2/3-1
TRERF1	0.694314	0.904	0.279	0	0	L2/3-1
CAMK2A	0.694266	0.995	0.504	0	0	L2/3-1
FGF14	0.691656	1	0.536	0	0	L2/3-1
EPB41L4B	0.68882	0.867	0.237	0	0	L2/3-1
KCND2	0.688438	0.994	0.441	0	0	L2/3-1
SV2B	0.68814	0.981	0.369	0	0	L2/3-1
AL049828.1	0.68799	0.934	0.354	0	0	L2/3-1
FMN1	0.684435	0.848	0.335	0	0	L2/3-1
DOK6	0.683824	0.909	0.336	0	0	L2/3-1
AC009041.2	0.680616	0.908	0.302	0	0	L2/3-1
NEK10	0.67911	0.879	0.254	0	0	L2/3-1
KCNN2	0.676097	0.844	0.238	0	0	L2/3-1
MAPK4	0.674225	0.89	0.254	0	0	L2/3-1
TCERG1L	0.673597	0.682	0.141	0	0	L2/3-1
BMPER	0.673257	0.91	0.267	0	0	L2/3-1
AC090579.1	0.67322	0.744	0.197	0	0	L2/3-1
PPP2R2C	0.671282	0.976	0.433	0	0	L2/3-1
MEG8	0.67116	0.96	0.388	0	0	L2/3-1
TARBP1	0.670919	0.964	0.405	0	0	L2/3-1
RAPGEF5	0.669143	0.993	0.563	0	0	L2/3-1
GABBR2	0.662091	0.993	0.491	0	0	L2/3-1
SMAD3	0.661043	0.846	0.202	0	0	L2/3-1
GRIN2B	0.659679	0.997	0.512	0	0	L2/3-1
NGEF	0.656244	0.922	0.276	0	0	L2/3-1
LINC00326	0.654928	0.46	0.048	0	0	L2/3-1
CHSY3	0.652997	0.973	0.363	0	0	L2/3-1
LINC00513	0.65299	0.809	0.263	0	0	L2/3-1
VWA3A	0.652031	0.652	0.104	0	0	L2/3-1
SYT16	0.651399	0.972	0.394	0	0	L2/3-1
PTK2B	0.6497	0.908	0.257	0	0	L2/3-1
AC069437.1	0.648549	0.751	0.172	0	0	L2/3-1
MAP4K3-DT	0.647993	0.931	0.329	0	0	L2/3-1
RIMBP2	0.646426	0.936	0.304	0	0	L2/3-1
CCDC57	0.64476	0.871	0.265	0	0	L2/3-1
SLC6A7	0.643464	0.762	0.14	0	0	L2/3-1
PRMT8	0.643446	0.81	0.215	0	0	L2/3-1
CAMKK1	0.642496	0.84	0.215	0	0	L2/3-1
CDH8	0.64036	0.927	0.348	0	0	L2/3-1
PLXNA4	0.638825	0.946	0.326	0	0	L2/3-1
ANKRD33B	0.637782	0.811	0.191	0	0	L2/3-1
PTPRO	0.63753	0.932	0.308	0	0	L2/3-1
GALNT18	0.63492	0.948	0.345	0	0	L2/3-1
SYBU	0.634569	0.934	0.325	0	0	L2/3-1
KHDRBS3	0.633899	0.984	0.472	0	0	L2/3-1
ICA1L	0.633017	0.945	0.369	0	0	L2/3-1
BTBD9	0.632848	0.987	0.525	0	0	L2/3-1
AC090709.1	0.631747	0.72	0.167	0	0	L2/3-1
ST8SIA5	0.628654	0.883	0.278	0	0	L2/3-1
PKN2-AS1	0.628526	0.722	0.174	0	0	L2/3-1
FGF12	0.628389	0.999	0.564	0	0	L2/3-1
MYH10	0.628084	0.961	0.411	0	0	L2/3-1
PI4KA	0.627466	0.986	0.515	0	0	L2/3-1
AC025887.2	0.626584	0.577	0.088	0	0	L2/3-1
HDAC9	0.621063	0.968	0.494	0	0	L2/3-1
MGAT5B	0.619933	0.803	0.191	0	0	L2/3-1
BRINP2	0.61856	0.922	0.323	0	0	L2/3-1
DCAF6	0.616743	0.951	0.405	0	0	L2/3-1
EPB41L3	0.616387	0.967	0.442	0	0	L2/3-1
PRAG1	0.616221	0.743	0.127	0	0	L2/3-1
CTNNAL1	0.614857	0.787	0.192	0	0	L2/3-1
MIR137HG	0.614734	0.897	0.243	0	0	L2/3-1
AC092902.4	0.610442	0.721	0.155	0	0	L2/3-1
NAGPA	0.609389	0.772	0.177	0	0	L2/3-1
AL513166.1	0.608946	0.878	0.291	0	0	L2/3-1
STAT4	0.606708	0.737	0.161	0	0	L2/3-1
HCN1	0.60646	0.96	0.386	0	0	L2/3-1
MAST4	0.603253	0.959	0.493	0	0	L2/3-1
AP001825.1	0.59879	0.771	0.191	0	0	L2/3-1
SLC12A8	0.598312	0.697	0.131	0	0	L2/3-1
CERS6	0.596989	0.96	0.423	0	0	L2/3-1
MAN1C1	0.596207	0.867	0.241	0	0	L2/3-1
CPNE8	0.596141	0.821	0.24	0	0	L2/3-1
FAM106A	0.594752	0.84	0.277	0	0	L2/3-1
UNC5A	0.588778	0.819	0.2	0	0	L2/3-1
KCNJ6	0.588732	0.92	0.32	0	0	L2/3-1
CACNA2D1	0.587866	0.996	0.592	0	0	L2/3-1
CFAP221	0.587189	0.745	0.187	0	0	L2/3-1
RIMS1	0.586885	0.986	0.47	0	0	L2/3-1
MALAT1	0.586353	1	0.996	0	0	L2/3-1
NPAS2	0.586141	0.887	0.298	0	0	L2/3-1
SMYD3	0.58494	0.992	0.556	0	0	L2/3-1
AEBP2	0.584835	0.955	0.422	0	0	L2/3-1
NRXN3	0.583494	1	0.752	0	0	L2/3-1
PRKAG2	0.583179	0.927	0.333	0	0	L2/3-1
SNTG1	0.583103	0.97	0.467	0	0	L2/3-1
FBXW7	0.582462	0.99	0.551	0	0	L2/3-1
KCNH3	0.582458	0.787	0.184	0	0	L2/3-1
SNHG14	0.579997	1	0.864	0	0	L2/3-1
AC027288.3	0.577969	0.753	0.199	0	0	L2/3-1
SRRM4	0.575849	0.961	0.354	0	0	L2/3-1
ATP2B1	0.575109	0.998	0.638	0	0	L2/3-1
RASAL2	0.574464	0.987	0.494	0	0	L2/3-1
ZFYVE28	0.574064	0.905	0.313	0	0	L2/3-1
WDR17	0.572732	0.93	0.359	0	0	L2/3-1
PLEKHA6	0.570866	0.904	0.32	0	0	L2/3-1
ZMAT4	0.570426	0.919	0.262	0	0	L2/3-1
PPP3CA	0.569674	0.998	0.713	0	0	L2/3-1
JPH4	0.568992	0.902	0.313	0	0	L2/3-1
KCNB1	0.567022	0.968	0.397	0	0	L2/3-1
MICAL2	0.565632	0.942	0.346	0	0	L2/3-1
GOLGA8A	0.565211	0.91	0.345	0	0	L2/3-1
FBXO34	0.564064	0.896	0.312	0	0	L2/3-1
CELF5	0.563011	0.928	0.34	0	0	L2/3-1
XKR6	0.562939	0.972	0.429	0	0	L2/3-1
FRMD4A	0.562824	1	0.633	0	0	L2/3-1
KLHL29	0.562639	0.844	0.259	0	0	L2/3-1
GALNTL6	0.561938	0.938	0.292	0	0	L2/3-1
VLDLR-AS1	0.561781	0.799	0.207	0	0	L2/3-1
CACNA1D	0.561435	0.968	0.38	0	0	L2/3-1
CATSPER2	0.560909	0.855	0.282	0	0	L2/3-1
TMEM241	0.56058	0.847	0.256	0	0	L2/3-1
HHAT	0.559555	0.545	0.105	0	0	L2/3-1
ANKRD30BL	0.558635	0.866	0.272	0	0	L2/3-1
ABCC8	0.558268	0.779	0.202	0	0	L2/3-1
TNFRSF25	0.557894	0.709	0.14	0	0	L2/3-1
AC097512.1	0.555354	0.377	0.041	0	0	L2/3-1
MPP7	0.555012	0.704	0.143	0	0	L2/3-1
PAK5	0.554709	0.925	0.338	0	0	L2/3-1
GLRA3	0.551887	0.725	0.135	0	0	L2/3-1
LINC00710	0.549125	0.583	0.086	0	0	L2/3-1
BRINP1	0.548478	0.956	0.402	0	0	L2/3-1
PPFIA4	0.548256	0.785	0.202	0	0	L2/3-1
ARHGEF3	0.548047	0.907	0.336	0	0	L2/3-1
CDH13	0.547491	0.922	0.353	0	0	L2/3-1
BICDL1	0.546868	0.822	0.248	0	0	L2/3-1
P2RY14	0.545711	0.685	0.147	0	0	L2/3-1
ICA1	0.544607	0.911	0.316	0	0	L2/3-1
RTN4RL1	0.54431	0.731	0.167	0	0	L2/3-1
PDE7B	0.543189	0.885	0.289	0	0	L2/3-1
KCNH5	0.542116	0.69	0.209	0	0	L2/3-1
NR2F1-AS1	0.540897	0.954	0.399	0	0	L2/3-1
FRY	0.539903	0.975	0.437	0	0	L2/3-1
SIDT1	0.539119	0.796	0.215	0	0	L2/3-1
SCN8A	0.53847	0.971	0.429	0	0	L2/3-1
SCHLAP1	0.537373	0.452	0.073	0	0	L2/3-1
AC006504.5	0.536399	0.779	0.212	0	0	L2/3-1
AL583827.1	0.535691	0.539	0.065	0	0	L2/3-1
POU6F2	0.533619	0.594	0.244	0	0	L2/3-1
GUCY1A2	0.532504	0.96	0.374	0	0	L2/3-1
DLGAP3	0.532453	0.74	0.18	0	0	L2/3-1
NEDD4L	0.531623	0.964	0.421	0	0	L2/3-1
SORBS1	0.52938	0.993	0.524	0	0	L2/3-1
PDE8B	0.526904	0.919	0.353	0	0	L2/3-1
MYO5C	0.526811	0.627	0.108	0	0	L2/3-1
NLK	0.524681	0.979	0.529	0	0	L2/3-1
CCDC65	0.523691	0.699	0.156	0	0	L2/3-1
RAPH1	0.523326	0.895	0.318	0	0	L2/3-1
PTH2R	0.52329	0.524	0.079	0	0	L2/3-1
RPS6KC1	0.523278	0.958	0.439	0	0	L2/3-1
PITPNM2	0.523216	0.816	0.241	0	0	L2/3-1
AC024901.1	0.522999	0.689	0.193	0	0	L2/3-1
ARHGAP32	0.522804	0.987	0.545	0	0	L2/3-1
PKD1	0.522082	0.913	0.348	0	0	L2/3-1
LINC01197	0.522073	0.657	0.142	0	0	L2/3-1
RMST	0.521439	0.543	0.138	0	0	L2/3-1
ARHGAP10	0.520896	0.705	0.16	0	0	L2/3-1
DIRC3	0.520577	0.732	0.197	0	0	L2/3-1
CNTNAP2	0.52057	1	0.688	0	0	L2/3-1
AMPH	0.519616	0.927	0.337	0	0	L2/3-1
AC013652.1	0.518475	0.575	0.121	0	0	L2/3-1
NECAB1	0.517463	0.986	0.514	0	0	L2/3-1
NOXA1	0.516293	0.706	0.157	0	0	L2/3-1
LRRC7	0.515978	0.999	0.658	0	0	L2/3-1
PCNX2	0.515817	0.963	0.432	0	0	L2/3-1
ZFPM2-AS1	0.515641	0.704	0.157	0	0	L2/3-1
OXR1	0.515636	0.99	0.611	0	0	L2/3-1
OTOGL	0.515373	0.588	0.115	0	0	L2/3-1
MTA3	0.515226	0.907	0.339	0	0	L2/3-1
SPATS2	0.514488	0.882	0.315	0	0	L2/3-1
JMJD1C	0.514379	0.997	0.71	0	0	L2/3-1
RAP1GAP2	0.511851	0.864	0.288	0	0	L2/3-1
MCTP1	0.511797	0.929	0.354	0	0	L2/3-1
MNAT1	0.511658	0.967	0.477	0	0	L2/3-1
MTCL1	0.510989	0.813	0.246	0	0	L2/3-1
AC093843.1	0.510467	0.59	0.104	0	0	L2/3-1
FHOD3	0.509459	0.92	0.325	0	0	L2/3-1
TMOD1	0.508273	0.78	0.188	0	0	L2/3-1
FAM13A	0.50656	0.873	0.304	0	0	L2/3-1
AC005400.1	0.506422	0.624	0.125	0	0	L2/3-1
SEMA5B	0.505747	0.623	0.108	0	0	L2/3-1
RCAN2	0.505644	0.948	0.47	0	0	L2/3-1
NOL4	0.50494	0.91	0.365	0	0	L2/3-1
PLXNA2	0.504582	0.92	0.342	0	0	L2/3-1
NEURL1	0.504174	0.777	0.205	0	0	L2/3-1
C11orf80	0.502224	0.811	0.239	0	0	L2/3-1
TTC6	0.50182	0.457	0.066	0	0	L2/3-1
ART3	0.50131	0.516	0.074	0	0	L2/3-1
TOM1L1	0.501028	0.729	0.183	0	0	L2/3-1
GLS	0.500985	0.981	0.513	0	0	L2/3-1
ROCK2	0.500635	0.973	0.486	0	0	L2/3-1
SLIT2	0.500562	0.916	0.286	0	0	L2/3-1
SUSD4	0.500113	0.853	0.266	0	0	L2/3-1
AFF3	0.499572	0.982	0.433	0	0	L2/3-1
LNX1-AS1	0.498549	0.572	0.089	0	0	L2/3-1
STARD4-AS1	0.498236	0.641	0.134	0	0	L2/3-1
KCNK1	0.492848	0.918	0.333	0	0	L2/3-1
AC004594.1	0.492028	0.541	0.099	0	0	L2/3-1
HTR1E	0.490644	0.709	0.172	0	0	L2/3-1
AC116565.1	0.489641	0.763	0.2	0	0	L2/3-1
DAPK1	0.489333	0.903	0.319	0	0	L2/3-1
ARHGAP44	0.489283	0.933	0.351	0	0	L2/3-1
PPP4R4	0.489139	0.752	0.183	0	0	L2/3-1
AC069133.1	0.489035	0.507	0.065	0	0	L2/3-1
USP43	0.488122	0.636	0.121	0	0	L2/3-1
UNC13A	0.487299	0.908	0.32	0	0	L2/3-1
ANKRD24	0.487224	0.696	0.162	0	0	L2/3-1
SLC24A4	0.484593	0.647	0.121	0	0	L2/3-1
LINC00276	0.483989	0.446	0.072	0	0	L2/3-1
NR3C2	0.483498	0.949	0.425	0	0	L2/3-1
CDC40	0.482515	0.893	0.326	0	0	L2/3-1
CYP46A1	0.48237	0.848	0.295	0	0	L2/3-1
SETBP1	0.482148	0.974	0.441	0	0	L2/3-1
MRPS30-DT	0.480244	0.77	0.214	0	0	L2/3-1
ONECUT2	0.479779	0.481	0.043	0	0	L2/3-1
FAM81A	0.478484	0.824	0.255	0	0	L2/3-1
RNF175	0.477843	0.823	0.252	0	0	L2/3-1
HSPA12A	0.477432	0.944	0.406	0	0	L2/3-1
ATP2B2	0.47715	0.988	0.527	0	0	L2/3-1
AL391807.1	0.476839	0.871	0.371	0	0	L2/3-1
PRKAR2B	0.475423	0.877	0.283	0	0	L2/3-1
VWA5B2	0.474077	0.625	0.124	0	0	L2/3-1
TRHDE	0.473957	0.751	0.244	0	0	L2/3-1
KCNH4	0.472847	0.483	0.055	0	0	L2/3-1
KCND3	0.471843	0.915	0.331	0	0	L2/3-1
RAPGEFL1	0.471172	0.745	0.191	0	0	L2/3-1
RIT2	0.470879	0.532	0.178	0	0	L2/3-1
CORO6	0.470248	0.722	0.191	0	0	L2/3-1
AC130650.1	0.468629	0.527	0.084	0	0	L2/3-1
LIN7A	0.468614	0.783	0.22	0	0	L2/3-1
AC108519.1	0.468564	0.801	0.259	0	0	L2/3-1
AC022325.2	0.46805	0.345	0.027	0	0	L2/3-1
PDE2A	0.467567	0.841	0.266	0	0	L2/3-1
FHL2	0.467465	0.677	0.134	0	0	L2/3-1
MCF2L2	0.466046	0.917	0.363	0	0	L2/3-1
STRBP	0.464719	0.963	0.442	0	0	L2/3-1
AC002460.2	0.463923	0.726	0.216	0	0	L2/3-1
SYNE1	0.463626	0.996	0.612	0	0	L2/3-1
GLIS3	0.462998	0.722	0.224	0	0	L2/3-1
PKIG	0.462086	0.855	0.278	0	0	L2/3-1
AC015943.1	0.461644	0.424	0.066	0	0	L2/3-1
AC104827.1	0.461502	0.651	0.165	0	0	L2/3-1
LARGE1	0.460324	0.981	0.521	0	0	L2/3-1
VPS13A	0.459649	0.916	0.353	0	0	L2/3-1
PART1	0.459323	0.762	0.191	0	0	L2/3-1
CADPS	0.458595	0.987	0.494	0	0	L2/3-1
KIAA2012	0.458411	0.457	0.057	0	0	L2/3-1
CFAP299	0.458127	0.498	0.08	0	0	L2/3-1
MAPK10	0.456873	0.998	0.688	0	0	L2/3-1
DYNC1I1	0.456598	0.966	0.487	0	0	L2/3-1
CCDC144A	0.456513	0.928	0.437	0	0	L2/3-1
KIAA1549	0.456158	0.824	0.262	0	0	L2/3-1
PGBD5	0.455468	0.901	0.351	0	0	L2/3-1
KCNJ3	0.455154	0.95	0.367	0	0	L2/3-1
CNGB1	0.455143	0.432	0.036	0	0	L2/3-1
CPNE4	0.455132	0.753	0.214	0	0	L2/3-1
WASF1	0.452643	0.947	0.392	0	0	L2/3-1
CCDC85A	0.452519	0.841	0.288	0	0	L2/3-1
AL024495.1	0.451882	0.556	0.107	0	0	L2/3-1
ASXL3	0.451611	0.834	0.285	0	0	L2/3-1
LRRC6	0.451287	0.762	0.218	0	0	L2/3-1
FBXO16	0.451149	0.726	0.202	0	0	L2/3-1
MIR29B2CHG	0.45076	0.877	0.322	0	0	L2/3-1
ITGA9	0.449916	0.793	0.236	0	0	L2/3-1
CEP126	0.449796	0.826	0.298	0	0	L2/3-1
SNED1	0.449626	0.807	0.232	0	0	L2/3-1
JPH1	0.448102	0.703	0.175	0	0	L2/3-1
IGSF9B	0.447553	0.731	0.188	0	0	L2/3-1
CHD5	0.447463	0.927	0.344	0	0	L2/3-1
GGT7	0.446363	0.868	0.323	0	0	L2/3-1
AC015923.1	0.446034	0.629	0.148	0	0	L2/3-1
ANKRD34C-AS1	0.445919	0.722	0.192	0	0	L2/3-1
SCN1A	0.445579	0.977	0.446	0	0	L2/3-1
AC104781.2	0.445022	0.545	0.106	0	0	L2/3-1
CFAP46	0.444396	0.644	0.148	0	0	L2/3-1
NETO1	0.443562	0.908	0.305	0	0	L2/3-1
SLC8A1	0.443359	0.995	0.543	0	0	L2/3-1
MEIS3	0.443347	0.672	0.187	0	0	L2/3-1
NAV3	0.442312	0.999	0.682	0	0	L2/3-1
ADCY9	0.441947	0.809	0.265	0	0	L2/3-1
AC124290.1	0.441645	0.398	0.053	0	0	L2/3-1
EPB41L2	0.441267	0.988	0.546	0	0	L2/3-1
FBXL2	0.440739	0.83	0.292	0	0	L2/3-1
SYT7	0.439937	0.837	0.241	0	0	L2/3-1
EPHX4	0.438389	0.686	0.15	0	0	L2/3-1
SRPK1	0.438076	0.813	0.26	0	0	L2/3-1
PPFIBP1	0.437841	0.964	0.413	0	0	L2/3-1
LINC02552	0.437232	0.392	0.04	0	0	L2/3-1
KIAA0825	0.437172	0.887	0.326	0	0	L2/3-1
PHTF1	0.436784	0.818	0.268	0	0	L2/3-1
CACNB4	0.436658	0.977	0.486	0	0	L2/3-1
DENND3	0.434792	0.769	0.171	0	0	L2/3-1
AL138828.1	0.434386	0.577	0.112	0	0	L2/3-1
RNF165	0.433861	0.777	0.225	0	0	L2/3-1
SAT2	0.433416	0.842	0.318	0	0	L2/3-1
SCN3A	0.432841	0.923	0.343	0	0	L2/3-1
DPY19L2	0.432585	0.761	0.232	0	0	L2/3-1
LINC00970	0.432341	0.584	0.135	0	0	L2/3-1
AC008269.1	0.432144	0.772	0.239	0	0	L2/3-1
IL12A-AS1	0.432041	0.515	0.078	0	0	L2/3-1
AJAP1	0.430243	0.807	0.247	0	0	L2/3-1
PAK1	0.430089	0.96	0.467	0	0	L2/3-1
HECW2	0.430005	0.983	0.534	0	0	L2/3-1
ANO5	0.429821	0.84	0.291	0	0	L2/3-1
C12orf40	0.429543	0.584	0.119	0	0	L2/3-1
PATJ	0.429289	0.833	0.277	0	0	L2/3-1
MAP3K5	0.429227	0.953	0.379	0	0	L2/3-1
SPIDR	0.427612	0.974	0.5	0	0	L2/3-1
SLC38A11	0.427603	0.507	0.089	0	0	L2/3-1
TRAF3	0.427076	0.832	0.294	0	0	L2/3-1
SYTL2	0.426463	0.864	0.283	0	0	L2/3-1
SEMA6D	0.426241	0.861	0.356	0	0	L2/3-1
RAD9A	0.425479	0.769	0.243	0	0	L2/3-1
LRRC28	0.425388	0.864	0.31	0	0	L2/3-1
DLG2	0.425306	1	0.858	0	0	L2/3-1
AL596451.1	0.425242	0.525	0.088	0	0	L2/3-1
POLR2J3	0.424898	0.875	0.37	0	0	L2/3-1
MPHOSPH9	0.42432	0.861	0.315	0	0	L2/3-1
AACS	0.424285	0.778	0.23	0	0	L2/3-1
ARL15	0.423962	0.937	0.444	0	0	L2/3-1
NBEA	0.423176	0.996	0.631	0	0	L2/3-1
SLC8A1-AS1	0.422412	0.647	0.169	0	0	L2/3-1
NPY1R	0.421842	0.669	0.156	0	0	L2/3-1
RSPH3	0.42169	0.689	0.168	0	0	L2/3-1
KCNT1	0.421628	0.765	0.217	0	0	L2/3-1
USP25	0.419609	0.895	0.353	0	0	L2/3-1
NRCAM	0.418378	0.997	0.626	0	0	L2/3-1
CELF2-AS2	0.417778	0.585	0.118	0	0	L2/3-1
LZTS1	0.417738	0.658	0.118	0	0	L2/3-1
GSG1L	0.41763	0.535	0.126	0	0	L2/3-1
BICC1	0.417363	0.777	0.203	0	0	L2/3-1
LINC01811	0.417144	0.566	0.122	0	0	L2/3-1
ARMC2	0.416854	0.805	0.254	0	0	L2/3-1
LINC02217	0.416657	0.616	0.141	0	0	L2/3-1
MPPED2	0.416421	0.864	0.284	0	0	L2/3-1
GCNT4	0.415428	0.566	0.097	0	0	L2/3-1
CCDC30	0.415328	0.812	0.263	0	0	L2/3-1
EXOC6	0.414755	0.923	0.384	0	0	L2/3-1
AC058791.1	0.41449	0.612	0.156	0	0	L2/3-1
DOCK3	0.414318	0.999	0.706	0	0	L2/3-1
TBRG1	0.414255	0.834	0.302	0	0	L2/3-1
LARP1B	0.413993	0.879	0.336	0	0	L2/3-1
RHOT2	0.413573	0.767	0.233	0	0	L2/3-1
DPP6	0.412809	0.998	0.601	0	0	L2/3-1
GNB5	0.410381	0.877	0.31	0	0	L2/3-1
AC092640.1	0.410158	0.364	0.043	0	0	L2/3-1
VPS9D1	0.409693	0.769	0.24	0	0	L2/3-1
TRIO	0.409458	0.992	0.592	0	0	L2/3-1
AC110014.1	0.409093	0.345	0.026	0	0	L2/3-1
WNK2	0.408495	0.886	0.329	0	0	L2/3-1
ARNTL2	0.407591	0.671	0.163	0	0	L2/3-1
RHBDL1	0.40737	0.648	0.161	0	0	L2/3-1
ZRANB3	0.406884	0.825	0.289	0	0	L2/3-1
LMTK2	0.405202	0.883	0.331	0	0	L2/3-1
POU2F2	0.405037	0.641	0.147	0	0	L2/3-1
CRLF3	0.403283	0.842	0.324	0	0	L2/3-1
AC091885.2	0.40308	0.603	0.154	0	0	L2/3-1
TASP1	0.402373	0.862	0.317	0	0	L2/3-1
ZBTB7C	0.402176	0.582	0.128	0	0	L2/3-1
STXBP5	0.402008	0.981	0.546	0	0	L2/3-1
AP002370.2	0.400704	0.741	0.242	0	0	L2/3-1
SNAP91	0.399824	0.968	0.465	0	0	L2/3-1
AC087280.2	0.399397	0.565	0.128	0	0	L2/3-1
LINC00882	0.399056	0.973	0.508	0	0	L2/3-1
AL096794.1	0.398801	0.552	0.118	0	0	L2/3-1
ASTN1	0.398003	0.964	0.448	0	0	L2/3-1
BDH1	0.397766	0.783	0.248	0	0	L2/3-1
LINC01478	0.397531	0.326	0.021	0	0	L2/3-1
NMNAT2	0.397342	0.95	0.4	0	0	L2/3-1
FMN2	0.397279	0.988	0.494	0	0	L2/3-1
PDGFD	0.396749	0.302	0.052	0	0	L2/3-1
SYNPO2	0.396048	0.729	0.203	0	0	L2/3-1
AC005906.2	0.395918	0.536	0.122	0	0	L2/3-1
SSBP4	0.395522	0.782	0.245	0	0	L2/3-1
LINC02693	0.394695	0.752	0.218	0	0	L2/3-1
GABRB2	0.394309	0.988	0.52	0	0	L2/3-1
AC008056.1	0.394069	0.614	0.154	0	0	L2/3-1
KHDRBS2-OT	0.393919	0.643	0.166	0	0	L2/3-1
KIRREL3	0.392478	0.991	0.483	0	0	L2/3-1
TLK1	0.392194	0.935	0.41	0	0	L2/3-1
CAMKK2	0.39204	0.9	0.327	0	0	L2/3-1
RIC3	0.391944	0.861	0.325	0	0	L2/3-1
SYT1	0.391872	1	0.819	0	0	L2/3-1
MAST1	0.391072	0.819	0.272	0	0	L2/3-1
NME7	0.389301	0.884	0.339	0	0	L2/3-1
GFOD1	0.387945	0.931	0.389	0	0	L2/3-1
PDZRN3	0.387698	0.927	0.385	0	0	L2/3-1
LRTM1	0.387168	0.496	0.082	0	0	L2/3-1
ATF7IP2	0.386802	0.734	0.215	0	0	L2/3-1
ADCY1	0.386242	0.94	0.373	0	0	L2/3-1
SLC41A2	0.386003	0.776	0.237	0	0	L2/3-1
GOLT1B	0.385809	0.756	0.227	0	0	L2/3-1
MROH1	0.385304	0.792	0.26	0	0	L2/3-1
PTPRK	0.384513	0.961	0.556	0	0	L2/3-1
DSCAM	0.384437	0.997	0.442	0	0	L2/3-1
CSMD2	0.383215	0.927	0.368	0	0	L2/3-1
AC091938.1	0.382182	0.478	0.075	0	0	L2/3-1
MTMR12	0.38209	0.784	0.251	0	0	L2/3-1
RAPGEF2	0.381741	0.981	0.544	0	0	L2/3-1
AC090578.1	0.381102	0.813	0.259	0	0	L2/3-1
ZFR2	0.380424	0.699	0.203	0	0	L2/3-1
SGSM1	0.380388	0.823	0.277	0	0	L2/3-1
AL353604.1	0.380205	0.336	0.042	0	0	L2/3-1
ADAM22	0.380015	0.958	0.451	0	0	L2/3-1
SCPEP1	0.379704	0.67	0.204	0	0	L2/3-1
AL450384.2	0.379689	0.632	0.161	0	0	L2/3-1
SH3BGRL2	0.379206	0.766	0.224	0	0	L2/3-1
GAS2	0.379149	0.683	0.202	0	0	L2/3-1
RAPGEF4	0.378658	0.963	0.415	0	0	L2/3-1
GRIN1	0.378242	0.979	0.467	0	0	L2/3-1
FSIP1	0.378053	0.55	0.113	0	0	L2/3-1
CCDC3	0.377735	0.789	0.256	0	0	L2/3-1
ITPKA	0.377446	0.675	0.137	0	0	L2/3-1
PDXDC1	0.376377	0.855	0.34	0	0	L2/3-1
PRKAA2	0.376269	0.82	0.284	0	0	L2/3-1
NEIL1	0.376129	0.64	0.167	0	0	L2/3-1
PTPN5	0.376007	0.788	0.24	0	0	L2/3-1
FBXL17	0.375895	0.987	0.588	0	0	L2/3-1
SLC35A1	0.375281	0.797	0.261	0	0	L2/3-1
PTCH2	0.37518	0.622	0.164	0	0	L2/3-1
MYOM2	0.374423	0.515	0.097	0	0	L2/3-1
U91319.1	0.374079	0.667	0.189	0	0	L2/3-1
PREP	0.373696	0.749	0.236	0	0	L2/3-1
AC018697.1	0.373325	0.365	0.052	0	0	L2/3-1
RAB40C	0.373148	0.783	0.238	0	0	L2/3-1
TTLL11	0.371922	0.899	0.36	0	0	L2/3-1
GLIS1	0.371279	0.581	0.139	0	0	L2/3-1
B4GALNT3	0.371237	0.514	0.102	0	0	L2/3-1
AC092745.5	0.37116	0.658	0.188	0	0	L2/3-1
GLMN	0.370207	0.797	0.272	0	0	L2/3-1
FRMD6	0.369867	0.636	0.156	0	0	L2/3-1
AC016598.1	0.369336	0.436	0.052	0	0	L2/3-1
BAIAP2	0.368808	0.834	0.263	0	0	L2/3-1
CA4	0.368775	0.531	0.077	0	0	L2/3-1
ULK3	0.368663	0.708	0.214	0	0	L2/3-1
CDKL1	0.368596	0.746	0.232	0	0	L2/3-1
PPM1E	0.368246	0.876	0.333	0	0	L2/3-1
MICAL3	0.367731	0.972	0.508	0	0	L2/3-1
FZD3	0.367511	0.886	0.334	0	0	L2/3-1
HOOK2	0.367384	0.745	0.252	0	0	L2/3-1
ST7	0.366529	0.816	0.28	0	0	L2/3-1
C4orf50	0.365709	0.62	0.154	0	0	L2/3-1
SGCD	0.365696	0.897	0.43	0	0	L2/3-1
SRGAP3	0.365513	0.983	0.526	0	0	L2/3-1
MOK	0.365329	0.759	0.228	0	0	L2/3-1
PLEKHG5	0.364965	0.581	0.113	0	0	L2/3-1
CSRNP3	0.364679	0.969	0.484	0	0	L2/3-1
GABRB1	0.363234	0.978	0.466	0	0	L2/3-1
LINC00937	0.362961	0.604	0.152	0	0	L2/3-1
PPFIA2-AS1	0.362774	0.497	0.096	0	0	L2/3-1
OSBPL6	0.362097	0.948	0.418	0	0	L2/3-1
LINC02802	0.360999	0.538	0.111	0	0	L2/3-1
UPP2	0.360834	0.723	0.235	0	0	L2/3-1
AL132633.1	0.360149	0.292	0.021	0	0	L2/3-1
LINC00508	0.360081	0.341	0.015	0	0	L2/3-1
GPATCH8	0.359375	0.98	0.547	0	0	L2/3-1
MMP17	0.359348	0.696	0.192	0	0	L2/3-1
RAP1GAP	0.359334	0.859	0.315	0	0	L2/3-1
SNX32	0.35918	0.698	0.204	0	0	L2/3-1
SHC3	0.358455	0.907	0.35	0	0	L2/3-1
DGKZ	0.357888	0.934	0.396	0	0	L2/3-1
SLC25A12	0.357715	0.944	0.426	0	0	L2/3-1
CFAP61	0.357667	0.515	0.101	0	0	L2/3-1
FARS2	0.357328	0.925	0.436	0	0	L2/3-1
DNAH6	0.35711	0.648	0.171	0	0	L2/3-1
LRRFIP1	0.356369	0.921	0.381	0	0	L2/3-1
LAMA2	0.354969	0.622	0.209	0	0	L2/3-1
DAB1	0.354655	0.988	0.468	0	0	L2/3-1
PXYLP1	0.354495	0.643	0.173	0	0	L2/3-1
TRANK1	0.354059	0.751	0.234	0	0	L2/3-1
ABCB9	0.353925	0.682	0.198	0	0	L2/3-1
TMEM67	0.353461	0.646	0.166	0	0	L2/3-1
NPHP4	0.353161	0.676	0.191	0	0	L2/3-1
STYK1	0.352788	0.509	0.079	0	0	L2/3-1
ME3	0.352508	0.836	0.3	0	0	L2/3-1
NFAT5	0.352346	0.965	0.503	0	0	L2/3-1
C3orf67-AS1	0.352159	0.457	0.09	0	0	L2/3-1
SULT1A1	0.351915	0.692	0.201	0	0	L2/3-1
PDE5A	0.351326	0.717	0.251	0	0	L2/3-1
NQO2	0.351174	0.795	0.264	0	0	L2/3-1
C2CD5	0.350851	0.936	0.427	0	0	L2/3-1
AP001266.2	0.350619	0.504	0.106	0	0	L2/3-1
LRRK1	0.350285	0.654	0.192	0	0	L2/3-1
MPP6	0.349897	0.845	0.292	0	0	L2/3-1
FAM135B	0.34973	0.859	0.307	0	0	L2/3-1
CDH10	0.349479	0.902	0.378	0	0	L2/3-1
RUNDC3B	0.348981	0.868	0.305	0	0	L2/3-1
ADD2	0.348878	0.869	0.313	0	0	L2/3-1
SLC5A4-AS1	0.347662	0.501	0.125	0	0	L2/3-1
AL356295.1	0.347528	0.394	0.077	0	0	L2/3-1
LINC02669	0.347322	0.423	0.052	0	0	L2/3-1
DDRGK1	0.346129	0.746	0.218	0	0	L2/3-1
SLCO2A1	0.345527	0.298	0.035	0	0	L2/3-1
APBA2	0.345278	0.951	0.455	0	0	L2/3-1
AC120193.1	0.345177	0.562	0.161	0	0	L2/3-1
EPHA10	0.344792	0.539	0.11	0	0	L2/3-1
LINC01252	0.34459	0.594	0.153	0	0	L2/3-1
GPATCH2	0.34436	0.809	0.294	0	0	L2/3-1
SEPTIN11	0.34262	0.939	0.422	0	0	L2/3-1
LINC01476	0.342252	0.443	0.068	0	0	L2/3-1
ADAMTS16	0.342252	0.388	0.073	0	0	L2/3-1
STEAP2	0.342225	0.708	0.181	0	0	L2/3-1
ENC1	0.341889	0.983	0.531	0	0	L2/3-1
R3HDM2	0.341719	0.968	0.525	0	0	L2/3-1
AC073167.1	0.341306	0.558	0.133	0	0	L2/3-1
DNAAF4	0.340745	0.616	0.157	0	0	L2/3-1
PDE1B	0.340735	0.586	0.118	0	0	L2/3-1
NELFA	0.340722	0.76	0.242	0	0	L2/3-1
CRHR1	0.34066	0.518	0.091	0	0	L2/3-1
ZBTB46	0.339788	0.623	0.147	0	0	L2/3-1
KCNQ2	0.338709	0.832	0.285	0	0	L2/3-1
GSE1	0.337858	0.733	0.239	0	0	L2/3-1
CEP112	0.33636	0.806	0.287	0	0	L2/3-1
MIR2052HG	0.336174	0.556	0.16	0	0	L2/3-1
COP1	0.336169	0.948	0.471	0	0	L2/3-1
FRRS1L	0.336134	0.942	0.401	0	0	L2/3-1
KIFC2	0.336075	0.791	0.257	0	0	L2/3-1
RNF24	0.335756	0.836	0.312	0	0	L2/3-1
AC073091.3	0.335598	0.524	0.121	0	0	L2/3-1
CDYL2	0.33499	0.694	0.181	0	0	L2/3-1
AP003049.2	0.334777	0.447	0.063	0	0	L2/3-1
TPST1	0.33376	0.852	0.332	0	0	L2/3-1
LRRTM3	0.333397	0.973	0.517	0	0	L2/3-1
TBC1D1	0.331742	0.806	0.262	0	0	L2/3-1
C4orf47	0.331652	0.508	0.111	0	0	L2/3-1
GABRA2	0.331617	0.89	0.335	0	0	L2/3-1
SUGP2	0.331565	0.933	0.419	0	0	L2/3-1
USP28	0.331031	0.689	0.202	0	0	L2/3-1
CCDC24	0.330972	0.545	0.119	0	0	L2/3-1
LRRC8B	0.330401	0.936	0.427	0	0	L2/3-1
UNC13C	0.33029	0.764	0.229	0	0	L2/3-1
DTNB	0.330199	0.958	0.494	0	0	L2/3-1
SORCS3	0.33001	0.776	0.267	0	0	L2/3-1
RNF150	0.329926	0.891	0.347	0	0	L2/3-1
PARP8	0.329655	0.825	0.312	0	0	L2/3-1
CDK14	0.328572	0.959	0.486	0	0	L2/3-1
AC011369.1	0.328207	0.426	0.074	0	0	L2/3-1
MEF2C	0.327852	0.997	0.709	0	0	L2/3-1
AL096803.2	0.327724	0.792	0.277	0	0	L2/3-1
YEATS2	0.327545	0.872	0.359	0	0	L2/3-1
CDON	0.327213	0.632	0.172	0	0	L2/3-1
GDA	0.326783	0.842	0.269	0	0	L2/3-1
FILIP1L	0.326438	0.671	0.209	0	0	L2/3-1
CLSTN3	0.326415	0.857	0.301	0	0	L2/3-1
E2F3	0.32595	0.707	0.198	0	0	L2/3-1
NME5	0.325544	0.683	0.197	0	0	L2/3-1
ARNTL	0.325529	0.714	0.215	0	0	L2/3-1
FRAS1	0.325036	0.731	0.231	0	0	L2/3-1
PTPN3	0.324725	0.523	0.103	0	0	L2/3-1
AL589843.1	0.324622	0.674	0.195	0	0	L2/3-1
MARK1	0.323515	0.885	0.368	0	0	L2/3-1
ADAMTSL1	0.323408	0.375	0.104	0	0	L2/3-1
CFAP298	0.323249	0.714	0.218	0	0	L2/3-1
RNF213-AS1	0.322816	0.667	0.199	0	0	L2/3-1
PTPRG	0.32258	0.99	0.515	0	0	L2/3-1
ARHGEF7	0.32245	0.979	0.565	0	0	L2/3-1
CDC25B	0.321638	0.653	0.185	0	0	L2/3-1
KDM5B	0.321309	0.789	0.273	0	0	L2/3-1
EML1	0.321243	0.746	0.233	0	0	L2/3-1
GLB1L3	0.321159	0.551	0.124	0	0	L2/3-1
NUP93	0.320918	0.727	0.23	0	0	L2/3-1
PLCL2	0.320509	0.904	0.359	0	0	L2/3-1
NRXN1	0.319939	1	0.762	0	0	L2/3-1
RARB	0.319631	0.661	0.201	0	0	L2/3-1
NECTIN3-AS1	0.319509	0.5	0.106	0	0	L2/3-1
LINC02389	0.319139	0.631	0.198	0	0	L2/3-1
AC093817.2	0.318856	0.397	0.055	0	0	L2/3-1
AC025839.1	0.318322	0.36	0.037	0	0	L2/3-1
COLQ	0.318048	0.648	0.19	0	0	L2/3-1
HTR4	0.317984	0.46	0.091	0	0	L2/3-1
INPP4A	0.317516	0.912	0.379	0	0	L2/3-1
TTC8	0.317149	0.707	0.217	0	0	L2/3-1
PDIA5	0.317143	0.453	0.076	0	0	L2/3-1
PRKCI	0.316783	0.789	0.272	0	0	L2/3-1
FADS3	0.316641	0.691	0.2	0	0	L2/3-1
RHOBTB2	0.315991	0.721	0.203	0	0	L2/3-1
TMEM266	0.314562	0.557	0.142	0	0	L2/3-1
MGAT4C	0.314367	0.939	0.401	0	0	L2/3-1
CHL1	0.31383	0.98	0.52	0	0	L2/3-1
GALNT11	0.313561	0.895	0.371	0	0	L2/3-1
MYSM1	0.312889	0.841	0.323	0	0	L2/3-1
TMEM175	0.312211	0.706	0.22	0	0	L2/3-1
SH3RF2	0.312197	0.325	0.031	0	0	L2/3-1
SHANK1	0.312082	0.561	0.148	0	0	L2/3-1
GPC1	0.312023	0.79	0.273	0	0	L2/3-1
KIAA1257	0.311914	0.447	0.08	0	0	L2/3-1
FAM163A	0.311581	0.303	0.038	0	0	L2/3-1
SPON2	0.311257	0.389	0.055	0	0	L2/3-1
MDGA2	0.311099	0.996	0.492	0	0	L2/3-1
LZTS3	0.31085	0.756	0.223	0	0	L2/3-1
SPATA6L	0.31046	0.578	0.153	0	0	L2/3-1
HERC1	0.310114	0.989	0.614	0	0	L2/3-1
ELMOD1	0.310085	0.873	0.324	0	0	L2/3-1
ATP6V1H	0.309478	0.901	0.394	0	0	L2/3-1
MAP6	0.309349	0.754	0.24	0	0	L2/3-1
SLITRK5	0.30924	0.76	0.235	0	0	L2/3-1
AL035530.2	0.308992	0.699	0.221	0	0	L2/3-1
RBFOX2	0.308891	0.983	0.572	0	0	L2/3-1
DIAPH1	0.308868	0.669	0.187	0	0	L2/3-1
NPM2	0.308668	0.644	0.172	0	0	L2/3-1
PAM	0.308379	0.935	0.368	0	0	L2/3-1
TMEM120B	0.308278	0.635	0.177	0	0	L2/3-1
SLC16A7	0.306853	0.804	0.286	0	0	L2/3-1
RSPO2	0.305944	0.576	0.157	0	0	L2/3-1
CRYM	0.304944	0.793	0.26	0	0	L2/3-1
AC096576.2	0.304791	0.415	0.071	0	0	L2/3-1
PUM3	0.304768	0.868	0.35	0	0	L2/3-1
CCNT2-AS1	0.304725	0.516	0.138	0	0	L2/3-1
AL365255.1	0.303516	0.336	0.04	0	0	L2/3-1
SLC26A4	0.303509	0.525	0.12	0	0	L2/3-1
RPGRIP1L	0.302886	0.649	0.182	0	0	L2/3-1
ADAMTS8	0.302712	0.509	0.092	0	0	L2/3-1
ADAM17	0.302666	0.777	0.273	0	0	L2/3-1
CENPT	0.302067	0.599	0.158	0	0	L2/3-1
GABRG2	0.301789	0.916	0.37	0	0	L2/3-1
CACNG2	0.301562	0.751	0.25	0	0	L2/3-1
FAM78B	0.300851	0.641	0.188	0	0	L2/3-1
AC062028.1	0.300763	0.467	0.075	0	0	L2/3-1
GABRA4	0.300699	0.816	0.275	0	0	L2/3-1
SYT12	0.300442	0.612	0.158	0	0	L2/3-1
AC077690.1	0.299952	0.699	0.219	0	0	L2/3-1
AL353586.1	0.299772	0.414	0.084	0	0	L2/3-1
FLCN	0.299548	0.671	0.196	0	0	L2/3-1
TESC	0.29944	0.593	0.125	0	0	L2/3-1
AC006387.1	0.299426	0.417	0.074	0	0	L2/3-1
WDR60	0.299105	0.903	0.407	0	0	L2/3-1
PPP1R13B	0.29907	0.821	0.308	0	0	L2/3-1
PPP1R12A	0.298154	0.963	0.533	0	0	L2/3-1
PHLPP2	0.298002	0.753	0.249	0	0	L2/3-1
PIGZ	0.297935	0.595	0.157	0	0	L2/3-1
NRG1	0.297879	0.717	0.292	0	0	L2/3-1
PPARGC1B	0.297835	0.597	0.16	0	0	L2/3-1
LINC02245	0.297758	0.726	0.237	0	0	L2/3-1
PTPRT	0.297559	0.817	0.361	0	0	L2/3-1
ZDBF2	0.297404	0.715	0.22	0	0	L2/3-1
SHFL	0.297026	0.632	0.183	0	0	L2/3-1
LINC01725	0.296877	0.502	0.136	0	0	L2/3-1
CC2D1A	0.29657	0.723	0.243	0	0	L2/3-1
TLN2	0.296426	0.95	0.471	0	0	L2/3-1
MIR3976HG	0.296257	0.381	0.042	0	0	L2/3-1
LDLRAD4	0.296118	0.98	0.559	0	0	L2/3-1
AC008780.1	0.296112	0.522	0.102	0	0	L2/3-1
LINC02614	0.295304	0.537	0.135	0	0	L2/3-1
ARNT2	0.294899	0.97	0.531	0	0	L2/3-1
KCNMB2	0.294516	0.926	0.294	0	0	L2/3-1
PTPN4	0.294468	0.94	0.461	0	0	L2/3-1
TYRO3	0.294388	0.807	0.269	0	0	L2/3-1
SVOP	0.294194	0.806	0.282	0	0	L2/3-1
HTT	0.294029	0.895	0.389	0	0	L2/3-1
CFAP69	0.293957	0.577	0.152	0	0	L2/3-1
AC096576.3	0.293409	0.406	0.073	0	0	L2/3-1
SLIT1	0.292865	0.819	0.271	0	0	L2/3-1
COL23A1	0.292714	0.493	0.106	0	0	L2/3-1
KIAA1324	0.292704	0.661	0.202	0	0	L2/3-1
AC112481.2	0.292447	0.297	0.027	0	0	L2/3-1
SLC25A37	0.291153	0.783	0.268	0	0	L2/3-1
NLN	0.291112	0.719	0.227	0	0	L2/3-1
PTPRQ	0.290185	0.363	0.05	0	0	L2/3-1
AL390755.1	0.29017	0.329	0.029	0	0	L2/3-1
ZNF519	0.289399	0.697	0.214	0	0	L2/3-1
ASAP1	0.289361	0.971	0.549	0	0	L2/3-1
DYNC2LI1	0.289192	0.77	0.269	0	0	L2/3-1
MFSD4A	0.28916	0.745	0.209	0	0	L2/3-1
RSRP1	0.288991	0.953	0.51	0	0	L2/3-1
IRAK1BP1	0.288826	0.756	0.258	0	0	L2/3-1
MFSD10	0.288798	0.622	0.17	0	0	L2/3-1
TFDP2	0.288541	0.88	0.379	0	0	L2/3-1
KCNIP3	0.28829	0.656	0.169	0	0	L2/3-1
ADGRL3	0.287512	0.999	0.705	0	0	L2/3-1
PRB2	0.287286	0.464	0.102	0	0	L2/3-1
AC023590.1	0.287249	0.592	0.168	0	0	L2/3-1
SND1	0.28657	0.901	0.401	0	0	L2/3-1
AC024610.2	0.286079	0.433	0.083	0	0	L2/3-1
NOVA1	0.285912	0.985	0.608	0	0	L2/3-1
FBXO44	0.285634	0.753	0.246	0	0	L2/3-1
TIAM2	0.285404	0.905	0.395	0	0	L2/3-1
AC018685.2	0.285141	0.387	0.059	0	0	L2/3-1
AC087883.2	0.28505	0.298	0.029	0	0	L2/3-1
RHPN1	0.284832	0.615	0.145	0	0	L2/3-1
ANXA11	0.284382	0.701	0.19	0	0	L2/3-1
AC016831.7	0.284122	0.759	0.264	0	0	L2/3-1
KCNIP2	0.284087	0.43	0.117	0	0	L2/3-1
MAP2	0.283996	0.996	0.643	0	0	L2/3-1
PKDCC	0.283866	0.488	0.095	0	0	L2/3-1
BZW2	0.283792	0.648	0.183	0	0	L2/3-1
KCNG3	0.283656	0.369	0.045	0	0	L2/3-1
MAP2K5	0.283557	0.924	0.437	0	0	L2/3-1
RAB11FIP3	0.283376	0.807	0.309	0	0	L2/3-1
SPATA7	0.283225	0.787	0.289	0	0	L2/3-1
IPO5	0.282584	0.808	0.272	0	0	L2/3-1
AGBL1	0.282555	0.321	0.076	0	0	L2/3-1
IQSEC1	0.282396	0.949	0.476	0	0	L2/3-1
IGSF21	0.282073	0.843	0.28	0	0	L2/3-1
LIN28B	0.281876	0.394	0.067	0	0	L2/3-1
OPRD1	0.281663	0.496	0.104	0	0	L2/3-1
AL596087.2	0.280847	0.429	0.095	0	0	L2/3-1
SPDYE2	0.280813	0.491	0.121	0	0	L2/3-1
LMO7	0.280554	0.854	0.31	0	0	L2/3-1
RIC8B	0.280455	0.79	0.291	0	0	L2/3-1
LINC02223	0.280313	0.494	0.117	0	0	L2/3-1
LINC01821	0.279956	0.321	0.068	0	0	L2/3-1
MIPOL1	0.279885	0.768	0.271	0	0	L2/3-1
COL5A1	0.279711	0.373	0.053	0	0	L2/3-1
ABI2	0.279328	0.966	0.52	0	0	L2/3-1
DZIP3	0.278939	0.899	0.392	0	0	L2/3-1
LRRC2	0.278469	0.443	0.081	0	0	L2/3-1
PRKCE	0.27844	0.985	0.554	0	0	L2/3-1
DOC2A	0.27838	0.703	0.188	0	0	L2/3-1
ACTL6B	0.27805	0.61	0.164	0	0	L2/3-1
NR3C1	0.277353	0.945	0.491	0	0	L2/3-1
TBC1D32	0.277153	0.862	0.356	0	0	L2/3-1
MINDY4	0.276811	0.49	0.114	0	0	L2/3-1
CHCHD6	0.276781	0.782	0.274	0	0	L2/3-1
AC127526.2	0.27672	0.254	0.026	0	0	L2/3-1
PPIP5K1	0.276401	0.598	0.168	0	0	L2/3-1
DENND6B	0.276011	0.604	0.161	0	0	L2/3-1
VEZT	0.275624	0.911	0.426	0	0	L2/3-1
DCDC1	0.274717	0.379	0.065	0	0	L2/3-1
MOSMO	0.274452	0.886	0.376	0	0	L2/3-1
MAK	0.274043	0.597	0.187	0	0	L2/3-1
AKAP8L	0.273515	0.839	0.326	0	0	L2/3-1
NEBL	0.273028	0.987	0.505	0	0	L2/3-1
AC092683.1	0.272853	0.628	0.192	0	0	L2/3-1
HECTD4	0.272482	0.951	0.486	0	0	L2/3-1
ATF6B	0.272076	0.705	0.232	0	0	L2/3-1
LINC-PINT	0.271831	0.677	0.222	0	0	L2/3-1
TMEM38A	0.271787	0.717	0.218	0	0	L2/3-1
TTC39C	0.27168	0.714	0.244	0	0	L2/3-1
ZDHHC14	0.271397	0.937	0.446	0	0	L2/3-1
SLC36A1	0.271334	0.619	0.186	0	0	L2/3-1
AL133166.1	0.271201	0.452	0.094	0	0	L2/3-1
WIPF3	0.270955	0.58	0.148	0	0	L2/3-1
AL162493.1	0.270388	0.276	0.051	0	0	L2/3-1
SCN2A	0.270251	0.986	0.515	0	0	L2/3-1
ANKS3	0.270236	0.677	0.211	0	0	L2/3-1
LINC01202	0.270147	0.422	0.092	0	0	L2/3-1
TAFA5	0.270056	0.863	0.372	0	0	L2/3-1
RNF144A	0.270029	0.951	0.45	0	0	L2/3-1
AC023480.1	0.269253	0.59	0.157	0	0	L2/3-1
HYDIN	0.26878	0.583	0.162	0	0	L2/3-1
CRPPA	0.268611	0.734	0.254	0	0	L2/3-1
CKMT1B	0.268403	0.548	0.147	0	0	L2/3-1
LINC01117	0.268038	0.331	0.05	0	0	L2/3-1
IGSF8	0.268037	0.835	0.331	0	0	L2/3-1
PTPRS	0.267023	0.945	0.464	0	0	L2/3-1
MAL2	0.266881	0.72	0.2	0	0	L2/3-1
AC011603.2	0.266781	0.565	0.159	0	0	L2/3-1
AC027018.1	0.266489	0.544	0.154	0	0	L2/3-1
PILRB	0.266192	0.738	0.248	0	0	L2/3-1
PRKG2	0.265624	0.499	0.101	0	0	L2/3-1
COG1	0.26535	0.604	0.165	0	0	L2/3-1
ADAM11	0.265285	0.675	0.194	0	0	L2/3-1
ACAP3	0.265009	0.842	0.332	0	0	L2/3-1
CACNG8	0.264725	0.846	0.313	0	0	L2/3-1
PBX1	0.264257	0.988	0.606	0	0	L2/3-1
PPARGC1A	0.264231	0.643	0.201	0	0	L2/3-1
LPCAT4	0.26385	0.674	0.203	0	0	L2/3-1
BCL11A	0.263718	0.842	0.289	0	0	L2/3-1
ANKRD18B	0.263631	0.402	0.072	0	0	L2/3-1
RPS6KL1	0.263539	0.65	0.195	0	0	L2/3-1
CPNE5	0.263477	0.68	0.197	0	0	L2/3-1
SAMD12	0.263402	0.988	0.578	0	0	L2/3-1
EFR3B	0.263242	0.853	0.335	0	0	L2/3-1
BAIAP3	0.263043	0.584	0.143	0	0	L2/3-1
AL078600.1	0.262738	0.428	0.092	0	0	L2/3-1
MIR3659HG	0.262731	0.349	0.04	0	0	L2/3-1
AL139815.1	0.262611	0.476	0.123	0	0	L2/3-1
2022-03-04	0.262524	0.63	0.195	0	0	L2/3-1
UGGT2	0.262203	0.937	0.454	0	0	L2/3-1
VIPR1	0.261942	0.507	0.108	0	0	L2/3-1
AC073091.4	0.261851	0.294	0.055	0	0	L2/3-1
AKT3	0.26183	0.994	0.706	0	0	L2/3-1
LHFPL5	0.261812	0.489	0.119	0	0	L2/3-1
ZNF273	0.261742	0.593	0.17	0	0	L2/3-1
TUB	0.261206	0.635	0.181	0	0	L2/3-1
CACNA1G	0.261095	0.501	0.13	0	0	L2/3-1
HGSNAT	0.261055	0.828	0.342	0	0	L2/3-1
PLCH2	0.261013	0.484	0.108	0	0	L2/3-1
LRRIQ1	0.260922	0.396	0.077	0	0	L2/3-1
PRMT9	0.260568	0.598	0.171	0	0	L2/3-1
AL138694.1	0.260087	0.259	0.02	0	0	L2/3-1
MYO1B	0.260018	0.594	0.133	0	0	L2/3-1
SLC16A10	0.259991	0.517	0.136	0	0	L2/3-1
HPCAL1	0.2597	0.653	0.207	0	0	L2/3-1
CCNYL1	0.259548	0.589	0.161	0	0	L2/3-1
PACRG	0.259149	0.801	0.296	0	0	L2/3-1
SYT5	0.259082	0.66	0.187	0	0	L2/3-1
MAST3	0.258621	0.859	0.303	0	0	L2/3-1
OSBPL10	0.258435	0.646	0.232	0	0	L2/3-1
IFT122	0.258425	0.669	0.2	0	0	L2/3-1
PCDH9-AS2	0.258315	0.806	0.324	0	0	L2/3-1
ZC3H8	0.258025	0.701	0.225	0	0	L2/3-1
SYNGAP1	0.257964	0.726	0.23	0	0	L2/3-1
ZNF831	0.257803	0.354	0.068	0	0	L2/3-1
CNNM1	0.257195	0.714	0.232	0	0	L2/3-1
P4HTM	0.25661	0.808	0.293	0	0	L2/3-1
ACTR3B	0.25643	0.758	0.256	0	0	L2/3-1
PDE4C	0.256155	0.347	0.05	0	0	L2/3-1
SPRED2	0.255844	0.788	0.326	0	0	L2/3-1
FBXO10	0.255794	0.576	0.16	0	0	L2/3-1
AC093879.1	0.255685	0.636	0.213	0	0	L2/3-1
SLC30A3	0.255102	0.628	0.148	0	0	L2/3-1
MALT1	0.25488	0.657	0.203	0	0	L2/3-1
DYNC2H1	0.254836	0.892	0.379	0	0	L2/3-1
ADCY2	0.254657	0.979	0.473	0	0	L2/3-1
AP001831.1	0.254406	0.519	0.146	0	0	L2/3-1
SOBP	0.254362	0.968	0.522	0	0	L2/3-1
ODF2L	0.254338	0.835	0.323	0	0	L2/3-1
TRPC6	0.254181	0.267	0.062	0	0	L2/3-1
REEP1	0.254134	0.837	0.316	0	0	L2/3-1
EPHA5	0.254062	0.79	0.279	0	0	L2/3-1
SCN1A-AS1	0.254037	0.625	0.188	0	0	L2/3-1
XYLT1	0.253885	0.928	0.359	0	0	L2/3-1
ANKRD30B	0.253881	0.429	0.101	0	0	L2/3-1
GABRG3	0.253586	0.891	0.336	0	0	L2/3-1
AL122014.1	0.253458	0.299	0.046	0	0	L2/3-1
AP3B2	0.253285	0.739	0.251	0	0	L2/3-1
OSBP2	0.253275	0.922	0.424	0	0	L2/3-1
PISD	0.253005	0.687	0.216	0	0	L2/3-1
AL357153.2	0.252922	0.697	0.233	0	0	L2/3-1
INTS1	0.252812	0.67	0.194	0	0	L2/3-1
INTS10	0.252435	0.846	0.347	0	0	L2/3-1
PGP	0.252344	0.769	0.311	0	0	L2/3-1
L2HGDH	0.252112	0.649	0.206	0	0	L2/3-1
DOP1B	0.252033	0.651	0.207	0	0	L2/3-1
LONRF2	0.252001	0.922	0.398	0	0	L2/3-1
GARNL3	0.251808	0.919	0.444	0	0	L2/3-1
NISCH	0.251666	0.811	0.295	0	0	L2/3-1
AC018816.1	0.251653	0.462	0.112	0	0	L2/3-1
AC104964.1	0.251514	0.429	0.094	0	0	L2/3-1
LINC01414	0.251321	0.604	0.185	0	0	L2/3-1
TNPO1	0.251132	0.889	0.378	0	0	L2/3-1
TSPAN13	0.250909	0.766	0.256	0	0	L2/3-1
TAFA1	2.84476	0.976	0.362	0	0	L2/3-2
AC011287.1	2.82226	0.879	0.272	0	0	L2/3-2
DAB1	2.4942	0.972	0.491	0	0	L2/3-2
EPHA6	2.38695	0.941	0.333	0	0	L2/3-2
CUX2	2.14347	0.901	0.208	0	0	L2/3-2
NECTIN3	2.07447	0.865	0.337	0	0	L2/3-2
CELF2	2.06945	0.982	0.696	0	0	L2/3-2
CCBE1	2.05654	0.695	0.09	0	0	L2/3-2
IQCJ-SCHIP1	2.00734	0.959	0.497	0	0	L2/3-2
GRM7	1.9915	0.964	0.463	0	0	L2/3-2
GRIA4	1.97532	0.953	0.531	0	0	L2/3-2
SLIT3	1.94345	0.832	0.217	0	0	L2/3-2
CA10	1.92794	0.9	0.312	0	0	L2/3-2
NWD2	1.91654	0.794	0.227	0	0	L2/3-2
R3HDM1	1.87196	0.961	0.618	0	0	L2/3-2
LRRTM4	1.86983	0.987	0.624	0	0	L2/3-2
ARPP21	1.85096	0.948	0.505	0	0	L2/3-2
DLGAP2	1.8159	0.929	0.447	0	0	L2/3-2
RERGL	1.78883	0.562	0.028	0	0	L2/3-2
LINGO2	1.77497	0.874	0.374	0	0	L2/3-2
AC008574.1	1.72032	0.644	0.107	0	0	L2/3-2
CSMD2	1.70187	0.878	0.394	0	0	L2/3-2
SHISA9	1.70163	0.901	0.381	0	0	L2/3-2
MGAT4C	1.6853	0.933	0.426	0	0	L2/3-2
HS6ST3	1.67991	0.952	0.457	0	0	L2/3-2
LRRC7	1.66404	0.977	0.674	0	0	L2/3-2
LINC01122	1.65841	0.845	0.33	0	0	L2/3-2
PTPRD	1.65611	0.995	0.82	0	0	L2/3-2
CSMD1	1.64952	0.995	0.642	0	0	L2/3-2
ROBO2	1.6248	0.946	0.528	0	0	L2/3-2
MIR137HG	1.62116	0.828	0.274	0	0	L2/3-2
EPHA5	1.62022	0.825	0.302	0	0	L2/3-2
SATB2	1.61577	0.875	0.329	0	0	L2/3-2
PRICKLE2	1.60407	0.857	0.426	0	0	L2/3-2
PHACTR1	1.60305	0.958	0.631	0	0	L2/3-2
GRIN2B	1.60074	0.954	0.535	0	0	L2/3-2
CDH13	1.59236	0.869	0.38	0	0	L2/3-2
SDK1	1.58788	0.791	0.293	0	0	L2/3-2
PTPRO	1.57646	0.861	0.338	0	0	L2/3-2
GPC6	1.5669	0.837	0.34	0	0	L2/3-2
SLC44A5	1.543	0.866	0.358	0	0	L2/3-2
SHANK2	1.5407	0.856	0.381	0	0	L2/3-2
PPFIA2	1.53025	0.957	0.664	0	0	L2/3-2
ROBO1	1.52619	0.883	0.508	0	0	L2/3-2
KIRREL3	1.51629	0.89	0.508	0	0	L2/3-2
MEIS2	1.49131	0.794	0.368	0	0	L2/3-2
PKN2-AS1	1.49033	0.638	0.201	0	0	L2/3-2
CDH12	1.48892	0.822	0.341	0	0	L2/3-2
RBFOX1	1.47795	0.995	0.707	0	0	L2/3-2
GRIA1	1.44886	0.929	0.44	0	0	L2/3-2
AP001825.1	1.44796	0.636	0.221	0	0	L2/3-2
ERC2	1.42993	0.935	0.495	0	0	L2/3-2
HDAC9	1.42849	0.883	0.517	0	0	L2/3-2
SPHKAP	1.42358	0.671	0.119	0	0	L2/3-2
HIVEP2	1.41824	0.854	0.489	0	0	L2/3-2
CNTN3	1.41695	0.827	0.31	0	0	L2/3-2
ANKRD30BL	1.40607	0.799	0.3	0	0	L2/3-2
KALRN	1.40328	0.957	0.6	0	0	L2/3-2
KCNB2	1.39798	0.839	0.315	0	0	L2/3-2
EPHA3	1.38786	0.686	0.206	0	0	L2/3-2
XKR4	1.38509	0.928	0.439	0	0	L2/3-2
KCNIP4	1.37321	0.984	0.68	0	0	L2/3-2
ASIC2	1.36896	0.865	0.381	0	0	L2/3-2
ARHGAP10	1.36746	0.638	0.186	0	0	L2/3-2
MYO16	1.36431	0.752	0.181	0	0	L2/3-2
MIAT	1.36404	0.906	0.448	0	0	L2/3-2
CDH11	1.36193	0.805	0.341	0	0	L2/3-2
TMEM132D	1.35614	0.846	0.409	0	0	L2/3-2
GRIN2A	1.34936	0.943	0.544	0	0	L2/3-2
DLGAP1-AS4	1.34857	0.627	0.245	0	0	L2/3-2
MYT1L	1.34243	0.944	0.5	0	0	L2/3-2
AL589740.1	1.34056	0.876	0.399	0	0	L2/3-2
OPCML	1.33852	0.965	0.595	0	0	L2/3-2
KCNH7	1.33672	0.83	0.347	0	0	L2/3-2
DLGAP1	1.33571	0.988	0.632	0	0	L2/3-2
RFX3	1.33496	0.862	0.536	0	0	L2/3-2
NDST3	1.33488	0.78	0.294	0	0	L2/3-2
LDB2	1.32816	0.917	0.452	0	0	L2/3-2
RGS7	1.31999	0.943	0.574	0	0	L2/3-2
NKAIN2	1.3193	0.979	0.658	0	0	L2/3-2
DLG2	1.31883	0.991	0.864	0	0	L2/3-2
FRMD4A	1.31807	0.981	0.65	0	0	L2/3-2
FAM155A	1.313	0.983	0.64	0	0	L2/3-2
RASGEF1B	1.30833	0.589	0.149	0	0	L2/3-2
CACNA1E	1.29014	0.849	0.374	0	0	L2/3-2
KCTD16	1.28769	0.875	0.468	0	0	L2/3-2
DOK5	1.28435	0.719	0.235	0	0	L2/3-2
BRINP3	1.28193	0.797	0.369	0	0	L2/3-2
GULP1	1.28028	0.722	0.224	0	0	L2/3-2
GUCY1A2	1.27768	0.835	0.403	0	0	L2/3-2
CPNE8	1.27416	0.695	0.27	0	0	L2/3-2
DOK6	1.27123	0.824	0.364	0	0	L2/3-2
GRM1	1.26811	0.756	0.259	0	0	L2/3-2
CACNG3	1.26414	0.78	0.331	0	0	L2/3-2
ASXL3	1.26123	0.776	0.312	0	0	L2/3-2
RIMS1	1.25252	0.905	0.495	0	0	L2/3-2
UPP2	1.25226	0.716	0.257	0	0	L2/3-2
ZNF804A	1.25207	0.753	0.261	0	0	L2/3-2
TMEM108	1.25197	0.893	0.441	0	0	L2/3-2
KLHL29	1.24504	0.726	0.288	0	0	L2/3-2
CSMD3	1.24352	0.912	0.507	0	0	L2/3-2
AC007368.1	1.23959	0.605	0.203	0	0	L2/3-2
GRM5	1.23753	0.929	0.495	0	0	L2/3-2
PANTR1	1.23672	0.789	0.373	0	0	L2/3-2
NRG1	1.22728	0.808	0.309	0	0	L2/3-2
TMEM132B	1.22336	0.888	0.527	0	0	L2/3-2
CCSER1	1.22199	0.955	0.498	0	0	L2/3-2
AC069228.1	1.21636	0.612	0.3	0	0	L2/3-2
CDH8	1.21413	0.816	0.377	0	0	L2/3-2
TAFA2	1.21061	0.862	0.424	0	0	L2/3-2
TENM2	1.20427	0.926	0.516	0	0	L2/3-2
AC007563.2	1.20363	0.667	0.211	0	0	L2/3-2
SORBS2	1.20058	0.895	0.441	0	0	L2/3-2
KCNJ6	1.19605	0.793	0.35	0	0	L2/3-2
LINC01965	1.19378	0.485	0.043	0	0	L2/3-2
TMEM178B	1.18687	0.914	0.53	0	0	L2/3-2
AJ009632.2	1.18614	0.476	0.135	0	0	L2/3-2
ILDR2	1.18271	0.692	0.244	0	0	L2/3-2
STK32B	1.17827	0.394	0.055	0	0	L2/3-2
NRG3	1.17669	0.982	0.675	0	0	L2/3-2
CELF2-AS2	1.1732	0.526	0.14	0	0	L2/3-2
GABRB3	1.16858	0.903	0.486	0	0	L2/3-2
MACROD2	1.16855	0.935	0.565	0	0	L2/3-2
LINC01331	1.16523	0.484	0.106	0	0	L2/3-2
FAT3	1.16326	0.858	0.411	0	0	L2/3-2
HOMER1	1.15804	0.809	0.402	0	0	L2/3-2
AFF3	1.15473	0.888	0.46	0	0	L2/3-2
XYLT1	1.15338	0.839	0.387	0	0	L2/3-2
NEK10	1.14571	0.713	0.286	0	0	L2/3-2
ZNF804B	1.14416	0.673	0.254	0	0	L2/3-2
LRFN5	1.14066	0.882	0.446	0	0	L2/3-2
CBLN2	1.13603	0.748	0.252	0	0	L2/3-2
HECTD2	1.13458	0.728	0.327	0	0	L2/3-2
SYBU	1.12634	0.774	0.357	0	0	L2/3-2
PAK5	1.12011	0.798	0.368	0	0	L2/3-2
HIVEP3	1.11817	0.855	0.467	0	0	L2/3-2
RIMBP2	1.11815	0.777	0.337	0	0	L2/3-2
CACNA1C	1.11224	0.888	0.477	0	0	L2/3-2
ENOX1	1.10936	0.897	0.579	0	0	L2/3-2
EPHA4	1.09528	0.826	0.411	0	0	L2/3-2
PDE10A	1.09502	0.83	0.421	0	0	L2/3-2
LINC01102	1.09407	0.594	0.184	0	0	L2/3-2
NTRK3	1.09292	0.903	0.521	0	0	L2/3-2
DCLK1	1.09031	0.933	0.555	0	0	L2/3-2
RIMS2	1.08948	0.919	0.543	0	0	L2/3-2
AC016152.1	1.08895	0.335	0.031	0	0	L2/3-2
ANO3	1.08871	0.681	0.242	0	0	L2/3-2
ST6GALNAC5	1.0869	0.804	0.356	0	0	L2/3-2
AC068633.1	1.0786	0.34	0.035	0	0	L2/3-2
RFC3	1.07749	0.577	0.133	0	0	L2/3-2
PDE4D	1.07594	0.969	0.697	0	0	L2/3-2
LINC01811	1.07321	0.545	0.143	0	0	L2/3-2
SH3RF3	1.06942	0.801	0.355	0	0	L2/3-2
LINC01250	1.06747	0.717	0.276	0	0	L2/3-2
PTPRR	1.0631	0.72	0.313	0	0	L2/3-2
PLXNA4	1.06237	0.804	0.358	0	0	L2/3-2
GALNTL6	1.06139	0.834	0.323	0	0	L2/3-2
FHOD3	1.06018	0.782	0.356	0	0	L2/3-2
CALN1	1.05815	0.777	0.325	0	0	L2/3-2
PPM1E	1.05572	0.764	0.361	0	0	L2/3-2
CACNA1B	1.05368	0.868	0.422	0	0	L2/3-2
CHRM3	1.04963	0.877	0.438	0	0	L2/3-2
KHDRBS2	1.04556	0.909	0.455	0	0	L2/3-2
FRY	1.04485	0.847	0.464	0	0	L2/3-2
TENM4	1.03864	0.844	0.423	0	0	L2/3-2
AC117453.1	1.03757	0.388	0.094	0	0	L2/3-2
LUZP2	1.03467	0.751	0.242	0	0	L2/3-2
FAM163A	1.03205	0.446	0.047	0	0	L2/3-2
CCDC144A	1.03074	0.769	0.463	0	0	L2/3-2
PTPRN2	1.02738	0.903	0.494	0	0	L2/3-2
MLIP	1.02625	0.71	0.256	0	0	L2/3-2
ADGRL2	1.01857	0.863	0.398	0	0	L2/3-2
CACNA2D1	1.01032	0.909	0.612	0	0	L2/3-2
GALNT18	1.00528	0.799	0.376	0	0	L2/3-2
AC107223.1	1.00084	0.734	0.327	0	0	L2/3-2
RNF150	0.998586	0.771	0.374	0	0	L2/3-2
NRXN1	0.997202	0.992	0.773	0	0	L2/3-2
ADGRB3	0.994137	0.985	0.83	0	0	L2/3-2
BASP1-AS1	0.993474	0.723	0.296	0	0	L2/3-2
RARB	0.993024	0.621	0.223	0	0	L2/3-2
KCNQ5	0.989453	0.896	0.472	0	0	L2/3-2
RNF165	0.987597	0.653	0.253	0	0	L2/3-2
PPP2R2C	0.980187	0.807	0.461	0	0	L2/3-2
KCNT2	0.973799	0.759	0.313	0	0	L2/3-2
FGF12	0.973367	0.939	0.586	0	0	L2/3-2
MTUS2	0.972933	0.853	0.384	0	0	L2/3-2
AL583827.1	0.968689	0.447	0.088	0	0	L2/3-2
SEZ6L	0.963719	0.804	0.376	0	0	L2/3-2
RAP1GAP2	0.963264	0.71	0.317	0	0	L2/3-2
LRRC4C	0.958885	0.926	0.639	0	0	L2/3-2
MSRA	0.957156	0.892	0.51	0	0	L2/3-2
MPP6	0.956964	0.722	0.32	0	0	L2/3-2
ARHGAP20	0.94917	0.676	0.29	0	0	L2/3-2
LNX1	0.946328	0.69	0.307	0	0	L2/3-2
NREP	0.945959	0.575	0.289	0	0	L2/3-2
NME7	0.940457	0.735	0.367	0	0	L2/3-2
CNTN4	0.938149	0.85	0.431	0	0	L2/3-2
AGBL4	0.93578	0.886	0.475	0	0	L2/3-2
MEF2C	0.934324	0.967	0.723	0	0	L2/3-2
PIK3C2G	0.932273	0.366	0.025	0	0	L2/3-2
2022-03-04	0.929861	0.596	0.216	0	0	L2/3-2
KLHL1	0.925509	0.366	0.053	0	0	L2/3-2
PALMD	0.92293	0.441	0.055	0	0	L2/3-2
ST8SIA2	0.919331	0.405	0.018	0	0	L2/3-2
GABRA2	0.91756	0.724	0.364	0	0	L2/3-2
CNTNAP5	0.916502	0.863	0.426	0	0	L2/3-2
NRXN3	0.913519	0.942	0.765	0	0	L2/3-2
SPRY4-AS1	0.912191	0.649	0.284	0	0	L2/3-2
AC090578.1	0.911203	0.617	0.289	0	0	L2/3-2
C8orf34	0.909456	0.613	0.201	0	0	L2/3-2
NEGR1	0.908513	0.949	0.666	0	0	L2/3-2
PBX1	0.904313	0.902	0.625	0	0	L2/3-2
NELL2	0.89878	0.888	0.496	0	0	L2/3-2
ACVR2A	0.897517	0.644	0.269	0	0	L2/3-2
SAMD3	0.888568	0.318	0.033	0	0	L2/3-2
AC079781.5	0.888546	0.753	0.413	0	0	L2/3-2
MCTP1	0.888402	0.793	0.383	0	0	L2/3-2
UNC5D	0.886633	0.845	0.412	0	0	L2/3-2
CCDC85A	0.885851	0.734	0.315	0	0	L2/3-2
MDGA1	0.883539	0.36	0.057	0	0	L2/3-2
MEG3	0.88134	0.968	0.639	0	0	L2/3-2
ZDHHC14	0.880322	0.79	0.471	0	0	L2/3-2
STUM	0.87893	0.546	0.139	0	0	L2/3-2
NIN	0.873997	0.781	0.428	0	0	L2/3-2
PLEKHA5	0.87304	0.879	0.517	0	0	L2/3-2
NEDD4L	0.872426	0.816	0.449	0	0	L2/3-2
NBEA	0.87228	0.942	0.649	0	0	L2/3-2
FRMD3	0.870547	0.578	0.185	0	0	L2/3-2
MAST4	0.867579	0.822	0.518	0	0	L2/3-2
CHSY3	0.866764	0.8	0.394	0	0	L2/3-2
UNC13C	0.866092	0.656	0.256	0	0	L2/3-2
CERS6	0.866024	0.82	0.45	0	0	L2/3-2
AL162493.1	0.864851	0.385	0.058	0	0	L2/3-2
PDZRN3	0.862998	0.803	0.412	0	0	L2/3-2
SLC2A13	0.857449	0.838	0.481	0	0	L2/3-2
PLXNA2	0.856234	0.712	0.373	0	0	L2/3-2
PLPPR4	0.854651	0.741	0.363	0	0	L2/3-2
BDP1	0.853826	0.782	0.468	0	0	L2/3-2
SCN3A	0.853048	0.768	0.373	0	0	L2/3-2
ARHGAP44	0.852448	0.759	0.381	0	0	L2/3-2
CTNNA2	0.846636	0.974	0.659	0	0	L2/3-2
BRINP2	0.841198	0.679	0.356	0	0	L2/3-2
EXT1	0.83966	0.816	0.482	0	0	L2/3-2
CELF5	0.839255	0.749	0.37	0	0	L2/3-2
TMEM117	0.836547	0.745	0.403	0	0	L2/3-2
RFTN1	0.833074	0.594	0.256	0	0	L2/3-2
TMEM196	0.83145	0.526	0.136	0	0	L2/3-2
LINC00710	0.828843	0.436	0.112	0	0	L2/3-2
PRMT8	0.82874	0.589	0.247	0	0	L2/3-2
ENC1	0.828019	0.895	0.554	0	0	L2/3-2
SLC8A3	0.827748	0.619	0.261	0	0	L2/3-2
ANKRD36	0.826628	0.826	0.499	0	0	L2/3-2
DGCR9	0.826171	0.721	0.335	0	0	L2/3-2
KCND2	0.823416	0.896	0.468	0	0	L2/3-2
FAM135B	0.82339	0.719	0.335	0	0	L2/3-2
AGBL1	0.821015	0.378	0.086	0	0	L2/3-2
AC079385.1	0.816028	0.511	0.194	0	0	L2/3-2
BCL11A	0.813845	0.701	0.317	0	0	L2/3-2
SEPTIN11	0.811323	0.798	0.449	0	0	L2/3-2
TENM3	0.810481	0.764	0.361	0	0	L2/3-2
NLGN1	0.809084	0.949	0.704	0	0	L2/3-2
KCNH5	0.809026	0.602	0.233	0	0	L2/3-2
PPM1L	0.806844	0.78	0.463	0	0	L2/3-2
AL391840.1	0.805379	0.644	0.282	0	0	L2/3-2
BRINP1	0.801942	0.767	0.431	0	0	L2/3-2
VLDLR-AS1	0.798858	0.605	0.239	0	0	L2/3-2
DPYSL3	0.795395	0.573	0.166	0	0	L2/3-2
TANC2	0.79403	0.881	0.586	0	0	L2/3-2
PLPPR1	0.789651	0.731	0.282	0	0	L2/3-2
LINC00390	0.789529	0.406	0.05	0	0	L2/3-2
ELMOD1	0.786355	0.721	0.353	0	0	L2/3-2
PRKG2	0.78356	0.463	0.12	0	0	L2/3-2
KCNQ3	0.781893	0.867	0.505	0	0	L2/3-2
KIAA0825	0.781517	0.696	0.356	0	0	L2/3-2
RIPOR2	0.781473	0.609	0.249	0	0	L2/3-2
AC077690.1	0.781326	0.545	0.245	0	0	L2/3-2
MAPK4	0.779626	0.665	0.288	0	0	L2/3-2
APBA1	0.776036	0.766	0.447	0	0	L2/3-2
SGCZ	0.774765	0.738	0.333	0	0	L2/3-2
CDH18	0.772149	0.795	0.416	0	0	L2/3-2
P3H2	0.770336	0.522	0.198	0	0	L2/3-2
SLIT2	0.769486	0.735	0.318	0	0	L2/3-2
PRR16	0.769004	0.533	0.211	0	0	L2/3-2
AC005162.3	0.76553	0.472	0.098	0	0	L2/3-2
CADM1	0.76385	0.901	0.659	0	0	L2/3-2
KCNG1	0.757848	0.45	0.063	0	0	L2/3-2
AC034268.2	0.757577	0.577	0.201	0	0	L2/3-2
PID1	0.756568	0.689	0.321	0	0	L2/3-2
AC009975.1	0.755698	0.335	0.038	0	0	L2/3-2
HECW1	0.755372	0.812	0.409	0	0	L2/3-2
WWC1	0.754774	0.608	0.249	0	0	L2/3-2
ARHGAP32	0.751963	0.854	0.569	0	0	L2/3-2
SOBP	0.749472	0.826	0.546	0	0	L2/3-2
C11orf80	0.747056	0.614	0.27	0	0	L2/3-2
CELF4	0.746284	0.817	0.471	0	0	L2/3-2
RYR3	0.744194	0.74	0.296	0	0	L2/3-2
AC025887.2	0.743151	0.421	0.113	0	0	L2/3-2
AP001993.1	0.74172	0.343	0.059	0	0	L2/3-2
MED12L	0.739618	0.759	0.42	0	0	L2/3-2
TOX3	0.738597	0.466	0.115	0	0	L2/3-2
FBXW7	0.73858	0.845	0.574	0	0	L2/3-2
RAB3C	0.733623	0.762	0.398	0	0	L2/3-2
SEMA6D	0.733243	0.668	0.384	0	0	L2/3-2
KIAA1549L	0.732782	0.827	0.453	0	0	L2/3-2
AL365255.1	0.732506	0.39	0.052	0	0	L2/3-2
LINC02197	0.730489	0.31	0.033	0	0	L2/3-2
LDLRAD4	0.730364	0.874	0.58	0	0	L2/3-2
NTNG1	0.729646	0.542	0.238	0	0	L2/3-2
ADGRL3	0.729445	0.953	0.719	0	0	L2/3-2
SDK2	0.72943	0.415	0.112	0	0	L2/3-2
AUTS2	0.728915	0.946	0.771	0	0	L2/3-2
SMPD3	0.72348	0.491	0.165	0	0	L2/3-2
AL136985.3	0.722177	0.337	0.032	0	0	L2/3-2
SPRED1	0.721548	0.744	0.451	0	0	L2/3-2
NPY1R	0.720862	0.505	0.183	0	0	L2/3-2
CCDC196	0.718772	0.316	0.032	0	0	L2/3-2
AC006504.5	0.7157	0.554	0.243	0	0	L2/3-2
AC110296.1	0.713396	0.527	0.211	0	0	L2/3-2
U91319.1	0.710168	0.525	0.214	0	0	L2/3-2
EYS	0.709163	0.438	0.104	0	0	L2/3-2
SPRED2	0.707874	0.662	0.35	0	0	L2/3-2
GLRA3	0.706405	0.506	0.167	0	0	L2/3-2
EPB41L4B	0.700563	0.59	0.272	0	0	L2/3-2
SLA	0.700462	0.366	0.031	0	0	L2/3-2
NYAP2	0.699245	0.563	0.219	0	0	L2/3-2
ANKRD36C	0.698105	0.81	0.508	0	0	L2/3-2
MAP6	0.697346	0.59	0.267	0	0	L2/3-2
SHROOM3	0.695579	0.602	0.249	0	0	L2/3-2
PDE7B	0.694693	0.621	0.322	0	0	L2/3-2
ASTN1	0.693865	0.809	0.475	0	0	L2/3-2
SETBP1	0.693037	0.837	0.468	0	0	L2/3-2
GDA	0.692673	0.67	0.299	0	0	L2/3-2
DNAH7	0.690104	0.591	0.241	0	0	L2/3-2
EFNA5	0.689142	0.726	0.428	0	0	L2/3-2
COX10-AS1	0.688734	0.555	0.24	0	0	L2/3-2
ZNF385B	0.686796	0.754	0.384	0	0	L2/3-2
SLC16A10	0.686087	0.395	0.156	0	0	L2/3-2
RUNX1T1	0.685535	0.735	0.421	0	0	L2/3-2
NOL4	0.683004	0.721	0.394	0	0	L2/3-2
FLRT2	0.68121	0.826	0.456	0	0	L2/3-2
AC016074.2	0.678021	0.332	0.017	0	0	L2/3-2
AC013265.1	0.67692	0.283	0.038	0	0	L2/3-2
MPPED1	0.675924	0.574	0.283	0	0	L2/3-2
DYNC1I1	0.671593	0.823	0.512	0	0	L2/3-2
AL049828.1	0.670518	0.692	0.386	0	0	L2/3-2
NTM	0.668417	0.952	0.756	0	0	L2/3-2
STXBP5	0.665344	0.849	0.569	0	0	L2/3-2
PKIA	0.665109	0.637	0.304	0	0	L2/3-2
KCNIP4-IT1	0.662784	0.556	0.212	0	0	L2/3-2
AC008591.1	0.660726	0.425	0.168	0	0	L2/3-2
MAPK8	0.658533	0.786	0.496	0	0	L2/3-2
FNBP1L	0.65476	0.57	0.244	0	0	L2/3-2
GRID2	0.653672	0.868	0.534	0	0	L2/3-2
FAM153CP	0.652282	0.673	0.324	0	0	L2/3-2
GABRB1	0.651529	0.832	0.492	0	0	L2/3-2
CHD5	0.650548	0.688	0.376	0	0	L2/3-2
AC092422.1	0.64983	0.395	0.116	0	0	L2/3-2
ATF7IP2	0.64969	0.532	0.243	0	0	L2/3-2
CNTNAP2	0.648828	0.956	0.704	0	0	L2/3-2
ERICH3	0.648448	0.541	0.238	0	0	L2/3-2
DGKI	0.647013	0.838	0.475	0	0	L2/3-2
LMO3	0.645375	0.753	0.426	0	0	L2/3-2
AL596451.1	0.644883	0.385	0.111	0	0	L2/3-2
AC060809.1	0.643499	0.321	0.031	0	0	L2/3-2
FARP1	0.642644	0.745	0.416	0	0	L2/3-2
MARK1	0.642126	0.717	0.396	0	0	L2/3-2
OTOGL	0.642067	0.372	0.142	0	0	L2/3-2
CACNA2D3	0.641795	0.841	0.439	0	0	L2/3-2
LRRIQ1	0.641107	0.385	0.092	0	0	L2/3-2
LRFN2	0.637026	0.62	0.294	0	0	L2/3-2
MN1	0.636884	0.379	0.08	0	0	L2/3-2
SOX11	0.633222	0.253	0.031	0	0	L2/3-2
SYT16	0.628993	0.773	0.425	0	0	L2/3-2
RGL1	0.628868	0.742	0.47	0	0	L2/3-2
PCLO	0.627538	0.872	0.53	0	0	L2/3-2
CAMK4	0.627332	0.746	0.412	0	0	L2/3-2
DAAM1	0.627069	0.76	0.444	0	0	L2/3-2
NPTXR	0.626997	0.726	0.401	0	0	L2/3-2
NR2F1-AS1	0.624796	0.753	0.429	0	0	L2/3-2
CLMP	0.621661	0.293	0.092	0	0	L2/3-2
ANKRD6	0.620494	0.536	0.218	0	0	L2/3-2
SCAI	0.619725	0.743	0.449	0	0	L2/3-2
AC020637.1	0.617671	0.265	0.015	0	0	L2/3-2
KCNMA1	0.616841	0.912	0.606	0	0	L2/3-2
PLPPR5	0.616145	0.553	0.254	0	0	L2/3-2
EXOC6	0.616118	0.722	0.413	0	0	L2/3-2
FBXL2	0.615379	0.619	0.321	0	0	L2/3-2
ULK4	0.614687	0.621	0.317	0	0	L2/3-2
UNC79	0.61366	0.845	0.519	0	0	L2/3-2
AJAP1	0.613007	0.577	0.278	0	0	L2/3-2
TRIM9	0.612943	0.853	0.607	0	0	L2/3-2
PRKG1	0.612487	0.801	0.382	0	0	L2/3-2
TNR	0.612358	0.831	0.405	0	0	L2/3-2
PVT1	0.609863	0.485	0.201	0	0	L2/3-2
TASP1	0.60911	0.647	0.347	0	0	L2/3-2
PPP4R4	0.605748	0.506	0.214	0	0	L2/3-2
KIF5C	0.605346	0.855	0.619	0	0	L2/3-2
RALYL	0.605103	0.871	0.471	0	0	L2/3-2
MAP2	0.604977	0.924	0.661	0	0	L2/3-2
LINC01923	0.604183	0.328	0.051	0	0	L2/3-2
ASAP1	0.603194	0.807	0.572	0	0	L2/3-2
C1orf21	0.597702	0.722	0.405	0	0	L2/3-2
AC013652.1	0.597044	0.389	0.146	0	0	L2/3-2
DNAH14	0.595816	0.43	0.169	0	0	L2/3-2
HYDIN	0.595575	0.458	0.184	0	0	L2/3-2
CPNE4	0.594507	0.559	0.243	0	0	L2/3-2
GRIA2	0.59287	0.931	0.75	0	0	L2/3-2
TRPC4	0.591239	0.392	0.113	0	0	L2/3-2
MEIS3	0.590658	0.526	0.212	0	0	L2/3-2
PCSK2	0.589484	0.705	0.376	0	0	L2/3-2
LINC01322	0.58752	0.576	0.261	0	0	L2/3-2
RAPH1	0.586442	0.638	0.35	0	0	L2/3-2
DGKB	0.585147	0.797	0.457	0	0	L2/3-2
CRMP1	0.584512	0.642	0.335	0	0	L2/3-2
AC015923.1	0.583341	0.429	0.174	0	0	L2/3-2
FSTL5	0.583283	0.642	0.271	0	0	L2/3-2
YBX1	0.582253	0.492	0.198	0	0	L2/3-2
ADCY1	0.582201	0.738	0.404	0	0	L2/3-2
ARHGEF3	0.581217	0.663	0.368	0	0	L2/3-2
AC092683.1	0.581064	0.431	0.216	0	0	L2/3-2
TRIO	0.580078	0.89	0.613	0	0	L2/3-2
LNX1-AS1	0.579754	0.365	0.116	0	0	L2/3-2
RPL26	0.578141	0.731	0.484	0	0	L2/3-2
CDH22	0.573615	0.393	0.183	0	0	L2/3-2
RIT2	0.572891	0.374	0.198	0	0	L2/3-2
CTDSPL	0.57255	0.699	0.402	0	0	L2/3-2
PUM3	0.572523	0.661	0.379	0	0	L2/3-2
AC096570.1	0.572079	0.261	0.055	0	0	L2/3-2
ADD2	0.569441	0.653	0.343	0	0	L2/3-2
LINC00461	0.569012	0.795	0.491	0	0	L2/3-2
MYH10	0.56893	0.743	0.441	0	0	L2/3-2
ARL15	0.568646	0.808	0.469	0	0	L2/3-2
PITPNM2	0.568056	0.551	0.274	0	0	L2/3-2
NMNAT2	0.566018	0.758	0.429	0	0	L2/3-2
CHRM3-AS2	0.564726	0.413	0.168	0	0	L2/3-2
WNK2	0.564675	0.657	0.359	0	0	L2/3-2
SLC8A1	0.564138	0.903	0.566	0	0	L2/3-2
RTN4RL1	0.563039	0.451	0.2	0	0	L2/3-2
FAT4	0.56002	0.438	0.116	0	0	L2/3-2
GABBR2	0.556783	0.853	0.517	0	0	L2/3-2
SCMH1	0.556432	0.724	0.44	0	0	L2/3-2
AC011995.2	0.55621	0.455	0.205	0	0	L2/3-2
KCNMB2	0.55478	0.733	0.327	0	0	L2/3-2
SRGAP3	0.554275	0.824	0.551	0	0	L2/3-2
MIR2052HG	0.554115	0.421	0.181	0	0	L2/3-2
DOCK3	0.554025	0.918	0.721	0	0	L2/3-2
AL596087.2	0.552976	0.354	0.112	0	0	L2/3-2
FSD1L	0.551819	0.57	0.29	0	0	L2/3-2
BICDL1	0.551595	0.567	0.28	0	0	L2/3-2
AC069133.1	0.550286	0.337	0.089	0	0	L2/3-2
NCALD	0.549146	0.806	0.512	0	0	L2/3-2
PTGER3	0.547892	0.277	0.029	0	0	L2/3-2
DLGAP3	0.547639	0.472	0.212	0	0	L2/3-2
CDH10	0.54593	0.719	0.406	0	0	L2/3-2
CEP126	0.544435	0.614	0.327	0	0	L2/3-2
LAMB1	0.543028	0.424	0.185	0	0	L2/3-2
BTBD9	0.542707	0.814	0.55	0	0	L2/3-2
KIF21B	0.542152	0.451	0.158	0	0	L2/3-2
LRRN1	0.541157	0.531	0.234	0	0	L2/3-2
LCORL	0.540442	0.601	0.35	0	0	L2/3-2
AC092902.4	0.540344	0.478	0.187	0	0	L2/3-2
KCNH4	0.539079	0.342	0.078	0	0	L2/3-2
AC064875.1	0.53895	0.297	0.065	0	0	L2/3-2
SRRM3	0.538298	0.654	0.338	0	0	L2/3-2
ABI3BP	0.538212	0.298	0.042	0	0	L2/3-2
TARBP1	0.537963	0.722	0.436	0	0	L2/3-2
CSPP1	0.534825	0.649	0.38	0	0	L2/3-2
SHANK1	0.534553	0.393	0.171	0	0	L2/3-2
ATP8A2	0.533887	0.831	0.461	0	0	L2/3-2
CASC15	0.533597	0.645	0.295	0	0	L2/3-2
GDAP1	0.533303	0.771	0.519	0	0	L2/3-2
AP000462.1	0.531093	0.426	0.185	0	0	L2/3-2
FMN1	0.530493	0.702	0.361	0	0	L2/3-2
SNX25	0.530464	0.514	0.252	0	0	L2/3-2
SCN8A	0.529128	0.77	0.458	0	0	L2/3-2
GSG1L	0.528255	0.389	0.148	0	0	L2/3-2
NPAS2	0.527882	0.61	0.331	0	0	L2/3-2
PKNOX2	0.527859	0.633	0.343	0	0	L2/3-2
CAMK1D	0.526999	0.83	0.533	0	0	L2/3-2
AC009041.2	0.526562	0.65	0.335	0	0	L2/3-2
RGS17	0.524666	0.474	0.214	0	0	L2/3-2
SNX32	0.524598	0.471	0.232	0	0	L2/3-2
STK31	0.524186	0.312	0.034	0	0	L2/3-2
PTPRQ	0.522241	0.286	0.066	0	0	L2/3-2
HRH2	0.521686	0.501	0.233	0	0	L2/3-2
SNTG1	0.520965	0.872	0.492	0	0	L2/3-2
STRBP	0.518847	0.762	0.47	0	0	L2/3-2
DPY19L2	0.51822	0.526	0.261	0	0	L2/3-2
ANKS1B	0.517871	0.97	0.782	0	0	L2/3-2
LINC02008	0.516932	0.262	0.042	0	0	L2/3-2
GRIK4	0.516635	0.576	0.307	0	0	L2/3-2
JMJD1C	0.516504	0.911	0.725	0	0	L2/3-2
SYT17	0.516299	0.547	0.225	0	0	L2/3-2
STXBP5L	0.516114	0.901	0.524	0	0	L2/3-2
AC116565.1	0.51605	0.489	0.232	0	0	L2/3-2
NETO1	0.515316	0.67	0.338	0	0	L2/3-2
DPYD	0.515062	0.871	0.52	0	0	L2/3-2
TPRG1	0.514225	0.287	0.057	0	0	L2/3-2
GNAL	0.512237	0.505	0.234	0	0	L2/3-2
JAZF1	0.512086	0.8	0.539	0	0	L2/3-2
CLVS1	0.511704	0.579	0.304	0	0	L2/3-2
DOCK9	0.510213	0.814	0.551	0	0	L2/3-2
C3orf67-AS1	0.509635	0.34	0.109	0	0	L2/3-2
RASAL2	0.509158	0.831	0.52	0	0	L2/3-2
FGF14	0.508338	0.931	0.559	0	0	L2/3-2
CCDC148	0.508286	0.416	0.166	0	0	L2/3-2
PPFIBP1	0.507821	0.733	0.443	0	0	L2/3-2
SLC41A2	0.507622	0.533	0.267	0	0	L2/3-2
PHF20L1	0.506632	0.673	0.432	0	0	L2/3-2
KCNB1	0.506629	0.735	0.429	0	0	L2/3-2
AL158058.1	0.505214	0.283	0.044	0	0	L2/3-2
CACNA1A	0.50467	0.809	0.471	0	0	L2/3-2
TCERG1L	0.504073	0.37	0.173	0	0	L2/3-2
CCPG1	0.503868	0.744	0.46	0	0	L2/3-2
CYP1B1-AS1	0.503042	0.337	0.109	0	0	L2/3-2
CACNA1I	0.50299	0.388	0.138	0	0	L2/3-2
NEURL1B	0.501988	0.357	0.077	0	0	L2/3-2
LINC02217	0.501833	0.419	0.167	0	0	L2/3-2
AC091885.2	0.501663	0.387	0.18	0	0	L2/3-2
MIR4500HG	0.501599	0.407	0.154	0	0	L2/3-2
SMYD3	0.500703	0.871	0.578	0	0	L2/3-2
CFAP299	0.499835	0.309	0.104	0	0	L2/3-2
SFTA1P	0.498625	0.296	0.058	0	0	L2/3-2
AC069437.1	0.49788	0.439	0.206	0	0	L2/3-2
MMP16	0.497284	0.798	0.411	0	0	L2/3-2
PRB2	0.497164	0.351	0.121	0	0	L2/3-2
XPR1	0.496814	0.602	0.357	0	0	L2/3-2
AC093879.1	0.49633	0.464	0.236	0	0	L2/3-2
CHD3	0.496016	0.472	0.223	0	0	L2/3-2
LMO7	0.495741	0.615	0.34	0	0	L2/3-2
DNAAF4	0.494582	0.432	0.182	0	0	L2/3-2
KCNQ1OT1	0.494118	0.606	0.387	0	0	L2/3-2
NECTIN3-AS1	0.493541	0.374	0.126	0	0	L2/3-2
ST6GAL2	0.493477	0.491	0.24	0	0	L2/3-2
FSTL4	0.492702	0.622	0.294	0	0	L2/3-2
AC009899.1	0.491118	0.479	0.233	0	0	L2/3-2
IGSF21	0.490842	0.604	0.311	0	0	L2/3-2
TTC3	0.490029	0.914	0.726	0	0	L2/3-2
MLLT3	0.489596	0.736	0.49	0	0	L2/3-2
GNG2	0.489558	0.519	0.245	0	0	L2/3-2
AC008056.1	0.489042	0.389	0.18	0	0	L2/3-2
RBFOX3	0.487746	0.739	0.417	0	0	L2/3-2
AL354771.1	0.487691	0.309	0.079	0	0	L2/3-2
AL133166.1	0.486376	0.336	0.113	0	0	L2/3-2
AC008067.1	0.485718	0.302	0.065	0	0	L2/3-2
ZC2HC1A	0.485603	0.575	0.306	0	0	L2/3-2
SEZ6	0.484747	0.42	0.141	0	0	L2/3-2
ROCK2	0.484565	0.771	0.513	0	0	L2/3-2
PRKAR2B	0.483835	0.603	0.316	0	0	L2/3-2
HECW2	0.483547	0.815	0.559	0	0	L2/3-2
PRKCE	0.483023	0.835	0.577	0	0	L2/3-2
TNPO1	0.482504	0.667	0.406	0	0	L2/3-2
THRB	0.481979	0.809	0.511	0	0	L2/3-2
THSD4	0.481637	0.426	0.098	0	0	L2/3-2
LARP1B	0.48067	0.629	0.367	0	0	L2/3-2
ST7	0.480214	0.564	0.31	0	0	L2/3-2
SGCD	0.479198	0.67	0.456	0	0	L2/3-2
GPR156	0.47793	0.25	0.026	0	0	L2/3-2
CCDC158	0.476627	0.275	0.056	0	0	L2/3-2
ME3	0.476346	0.582	0.331	0	0	L2/3-2
LGALSL-DT	0.476076	0.338	0.126	0	0	L2/3-2
LARGE1	0.475333	0.807	0.546	0	0	L2/3-2
AC040168.1	0.474408	0.451	0.22	0	0	L2/3-2
MAP3K13	0.473551	0.673	0.413	0	0	L2/3-2
CADM2	0.473368	0.989	0.899	0	0	L2/3-2
ADAMTS16	0.472251	0.27	0.09	0	0	L2/3-2
SOX4	0.470269	0.322	0.082	0	0	L2/3-2
GPHN	0.469016	0.903	0.722	0	0	L2/3-2
C12orf40	0.468756	0.361	0.145	0	0	L2/3-2
DLGAP4	0.466089	0.636	0.385	0	0	L2/3-2
RRAS2	0.465732	0.406	0.171	0	0	L2/3-2
NUP93	0.4652	0.481	0.258	0	0	L2/3-2
MYRIP	0.463938	0.722	0.415	0	0	L2/3-2
PTPRG	0.463349	0.858	0.54	0	0	L2/3-2
DAPK1	0.46329	0.649	0.351	0	0	L2/3-2
BACH2	0.462429	0.72	0.45	0	0	L2/3-2
AL445433.2	0.4623	0.359	0.173	0	0	L2/3-2
RPS24	0.462051	0.729	0.505	0	0	L2/3-2
AC087280.2	0.461849	0.355	0.153	0	0	L2/3-2
SLC29A4	0.461524	0.345	0.097	0	0	L2/3-2
AL035530.2	0.461034	0.477	0.248	0	0	L2/3-2
FBXL17	0.460287	0.836	0.61	0	0	L2/3-2
C12orf42	0.46021	0.25	0.045	0	0	L2/3-2
FMN2	0.460202	0.827	0.52	0	0	L2/3-2
C3orf70	0.459431	0.427	0.154	0	0	L2/3-2
STYK1	0.459384	0.343	0.102	0	0	L2/3-2
SSBP2	0.458687	0.79	0.575	0	0	L2/3-2
SMAD3	0.4586	0.506	0.239	0	0	L2/3-2
MEG8	0.458416	0.714	0.42	0	0	L2/3-2
KLF7	0.458345	0.564	0.299	0	0	L2/3-2
TBC1D32	0.458151	0.63	0.384	0	0	L2/3-2
PTPN4	0.457426	0.727	0.488	0	0	L2/3-2
PDE2A	0.456889	0.571	0.298	0	0	L2/3-2
KCNN2	0.456822	0.524	0.273	0	0	L2/3-2
MICAL2	0.456767	0.66	0.379	0	0	L2/3-2
NAV2	0.456746	0.876	0.594	0	0	L2/3-2
RPL32	0.455705	0.722	0.501	0	0	L2/3-2
ICA1L	0.454207	0.676	0.402	0	0	L2/3-2
LINC00599	0.452571	0.653	0.351	0	0	L2/3-2
DYNC2H1	0.452216	0.66	0.407	0	0	L2/3-2
ETV6	0.451657	0.625	0.35	0	0	L2/3-2
NETO2	0.450151	0.568	0.278	0	0	L2/3-2
GABRA5	0.44983	0.417	0.167	0	0	L2/3-2
PRKCB	0.44877	0.862	0.629	0	0	L2/3-2
AC096576.3	0.448022	0.316	0.091	0	0	L2/3-2
P2RY14	0.447286	0.413	0.178	0	0	L2/3-2
SBF2	0.44727	0.815	0.582	0	0	L2/3-2
LRRC49	0.44715	0.561	0.315	0	0	L2/3-2
YPEL1	0.446542	0.405	0.172	0	0	L2/3-2
CADPS	0.446098	0.865	0.519	0	0	L2/3-2
CCDC30	0.445158	0.53	0.294	0	0	L2/3-2
SUSD1	0.444721	0.416	0.179	0	0	L2/3-2
GABRA4	0.444253	0.568	0.305	0	0	L2/3-2
DZIP3	0.444105	0.665	0.42	0	0	L2/3-2
AC090709.1	0.44281	0.407	0.2	0	0	L2/3-2
USP12	0.442715	0.514	0.244	0	0	L2/3-2
PPFIA2-AS1	0.442319	0.347	0.118	0	0	L2/3-2
ADCY2	0.441981	0.813	0.499	0	0	L2/3-2
SLC16A7	0.441645	0.556	0.316	0	0	L2/3-2
TLN2	0.440842	0.756	0.497	0	0	L2/3-2
MIR124-2HG	0.440202	0.609	0.334	0	0	L2/3-2
CRHR1	0.440083	0.344	0.115	0	0	L2/3-2
GAREM1	0.439899	0.702	0.43	0	0	L2/3-2
LUC7L3	0.43986	0.898	0.718	0	0	L2/3-2
CCDC65	0.439835	0.419	0.187	0	0	L2/3-2
SPATS2L	0.438774	0.681	0.431	0	0	L2/3-2
TRHDE	0.438237	0.518	0.273	0	0	L2/3-2
ECE2	0.43751	0.383	0.135	0	0	L2/3-2
SRRM4	0.43707	0.716	0.388	0	0	L2/3-2
RGS7BP	0.436993	0.563	0.316	0	0	L2/3-2
EIPR1	0.43665	0.48	0.263	0	0	L2/3-2
RPL12	0.435895	0.56	0.305	0	0	L2/3-2
2022-03-01	0.435675	0.838	0.609	0	0	L2/3-2
ZNF337	0.434531	0.456	0.218	0	0	L2/3-2
CELF2-DT	0.434486	0.31	0.09	0	0	L2/3-2
PLCL2	0.43415	0.671	0.389	0	0	L2/3-2
EFCAB6	0.433957	0.422	0.206	0	0	L2/3-2
LINC00534	0.433935	0.26	0.079	0	0	L2/3-2
CACNA1G	0.433269	0.394	0.149	0	0	L2/3-2
LRRC6	0.432762	0.489	0.249	0	0	L2/3-2
NEBL	0.432136	0.809	0.531	0	0	L2/3-2
STARD4-AS1	0.431825	0.389	0.163	0	0	L2/3-2
LTBP4	0.431343	0.356	0.125	0	0	L2/3-2
IL7	0.430497	0.317	0.1	0	0	L2/3-2
FAM78B	0.429669	0.429	0.214	0	0	L2/3-2
AL392023.2	0.429119	0.441	0.154	0	0	L2/3-2
SEMA3C	0.429092	0.397	0.162	0	0	L2/3-2
TTC7B	0.428537	0.672	0.426	0	0	L2/3-2
LINC02717	0.425319	0.25	0.023	0	0	L2/3-2
PPARG	0.425299	0.33	0.119	0	0	L2/3-2
CYP46A1	0.42446	0.576	0.326	0	0	L2/3-2
LMTK2	0.424199	0.603	0.363	0	0	L2/3-2
AP000829.1	0.423584	0.296	0.113	0	0	L2/3-2
RASGRF1	0.423154	0.592	0.356	0	0	L2/3-2
AL356295.1	0.422178	0.315	0.093	0	0	L2/3-2
SLC8A2	0.421849	0.502	0.255	0	0	L2/3-2
AC079793.1	0.421789	0.255	0.035	0	0	L2/3-2
TMEM65	0.421763	0.521	0.279	0	0	L2/3-2
SIMC1	0.421217	0.438	0.227	0	0	L2/3-2
ZNF827	0.42029	0.568	0.336	0	0	L2/3-2
OSBPL5	0.419788	0.412	0.193	0	0	L2/3-2
PCNX2	0.419688	0.747	0.461	0	0	L2/3-2
LIMS2	0.418669	0.297	0.036	0	0	L2/3-2
PTPN13	0.418159	0.586	0.331	0	0	L2/3-2
ZNF883	0.417949	0.375	0.145	0	0	L2/3-2
ADAM23	0.414864	0.735	0.435	0	0	L2/3-2
NLN	0.413924	0.485	0.255	0	0	L2/3-2
RAVER2	0.413164	0.413	0.185	0	0	L2/3-2
PLAGL1	0.412294	0.422	0.183	0	0	L2/3-2
RBFOX2	0.411825	0.834	0.594	0	0	L2/3-2
CHRM2	0.411393	0.306	0.099	0	0	L2/3-2
RANBP17	0.409131	0.514	0.267	0	0	L2/3-2
ANKRD50	0.408726	0.383	0.144	0	0	L2/3-2
FAM184B	0.408615	0.369	0.162	0	0	L2/3-2
UGGT2	0.40835	0.721	0.481	0	0	L2/3-2
KIAA1211L	0.406437	0.596	0.291	0	0	L2/3-2
WASF1	0.405594	0.705	0.423	0	0	L2/3-2
GP1BB	0.405461	0.369	0.172	0	0	L2/3-2
SSX2IP	0.405357	0.641	0.366	0	0	L2/3-2
HES4	0.405028	0.5	0.205	0	0	L2/3-2
C4orf50	0.404256	0.384	0.18	0	0	L2/3-2
AFDN	0.403701	0.711	0.472	0	0	L2/3-2
ZBTB18	0.402634	0.532	0.269	0	0	L2/3-2
SYNGAP1	0.40251	0.493	0.258	0	0	L2/3-2
CMTM4	0.401771	0.556	0.309	0	0	L2/3-2
MICAL3	0.401758	0.767	0.534	0	0	L2/3-2
AL024495.1	0.401553	0.321	0.133	0	0	L2/3-2
KLHL23	0.401238	0.548	0.311	0	0	L2/3-2
AP001347.1	0.400521	0.427	0.238	0	0	L2/3-2
SNAP91	0.397922	0.76	0.493	0	0	L2/3-2
ATP2B2	0.3975	0.818	0.552	0	0	L2/3-2
FAM189A1	0.397422	0.532	0.308	0	0	L2/3-2
ABI2	0.39742	0.768	0.545	0	0	L2/3-2
ZFAND3	0.396718	0.832	0.629	0	0	L2/3-2
SYNE1	0.396092	0.874	0.632	0	0	L2/3-2
SLC35F4	0.395118	0.26	0.082	0	0	L2/3-2
COL26A1	0.394993	0.421	0.231	0	0	L2/3-2
RNF213-AS1	0.394761	0.425	0.226	0	0	L2/3-2
CXADR	0.393919	0.559	0.308	0	0	L2/3-2
ITGA9	0.393415	0.517	0.268	0	0	L2/3-2
OSBPL8	0.392769	0.722	0.486	0	0	L2/3-2
TSBP1-AS1	0.392447	0.358	0.181	0	0	L2/3-2
GLIS3	0.392016	0.533	0.251	0	0	L2/3-2
GLCE	0.391782	0.541	0.289	0	0	L2/3-2
ARL6	0.391556	0.409	0.201	0	0	L2/3-2
NTRK2	0.391222	0.883	0.701	0	0	L2/3-2
AL138828.1	0.390979	0.334	0.138	0	0	L2/3-2
VEZT	0.390029	0.691	0.453	0	0	L2/3-2
LINC02614	0.389875	0.377	0.157	0	0	L2/3-2
SERTAD2	0.38788	0.401	0.171	0	0	L2/3-2
KIAA1211	0.387133	0.457	0.201	0	0	L2/3-2
BEGAIN	0.385702	0.369	0.157	0	0	L2/3-2
KCNH3	0.385538	0.444	0.22	0	0	L2/3-2
GRB14	0.385486	0.259	0.073	0	0	L2/3-2
TIAM2	0.384701	0.656	0.424	0	0	L2/3-2
GMDS	0.384686	0.653	0.389	0	0	L2/3-2
DTWD1	0.384564	0.5	0.275	0	0	L2/3-2
NRG2	0.383389	0.529	0.319	0	0	L2/3-2
AC005400.1	0.382977	0.345	0.155	0	0	L2/3-2
PLEKHA6	0.380521	0.593	0.354	0	0	L2/3-2
ANO10	0.379846	0.547	0.34	0	0	L2/3-2
SRPK1	0.379447	0.511	0.292	0	0	L2/3-2
NSG2	0.379378	0.692	0.406	0	0	L2/3-2
RYR2	0.378763	0.85	0.533	0	0	L2/3-2
CCDC14	0.378749	0.517	0.301	0	0	L2/3-2
ABLIM2	0.378661	0.554	0.33	0	0	L2/3-2
AC105402.3	0.377975	0.275	0.07	0	0	L2/3-2
SLIT1	0.37685	0.547	0.303	0	0	L2/3-2
TMEM150C	0.375363	0.479	0.245	0	0	L2/3-2
MEF2C-AS2	0.37531	0.376	0.168	0	0	L2/3-2
HOOK1	0.374969	0.408	0.205	0	0	L2/3-2
CACNA1D	0.374482	0.72	0.413	0	0	L2/3-2
SLC8A1-AS1	0.373892	0.388	0.197	0	0	L2/3-2
INPP4A	0.373768	0.649	0.41	0	0	L2/3-2
AC011824.2	0.373658	0.261	0.068	0	0	L2/3-2
NEURL1	0.373344	0.444	0.239	0	0	L2/3-2
MNAT1	0.372638	0.741	0.505	0	0	L2/3-2
RPS18	0.372309	0.684	0.467	0	0	L2/3-2
C2CD5	0.371836	0.694	0.456	0	0	L2/3-2
CCDC171	0.371349	0.548	0.328	0	0	L2/3-2
ACTN1	0.370699	0.575	0.322	0	0	L2/3-2
RABGAP1L	0.37027	0.861	0.655	0	0	L2/3-2
CARNMT1	0.370118	0.429	0.219	0	0	L2/3-2
JPH1	0.370116	0.39	0.206	0	0	L2/3-2
SPATA6L	0.369485	0.357	0.178	0	0	L2/3-2
TMTC1	0.369462	0.539	0.281	0	0	L2/3-2
RALGPS2	0.3682	0.493	0.272	0	0	L2/3-2
EML1	0.367306	0.497	0.262	0	0	L2/3-2
TAFA5	0.366994	0.644	0.399	0	0	L2/3-2
COL24A1	0.366539	0.297	0.148	0	0	L2/3-2
GNG4	0.366412	0.317	0.096	0	0	L2/3-2
REEP1	0.366207	0.585	0.345	0	0	L2/3-2
MCF2L2	0.365664	0.643	0.394	0	0	L2/3-2
OSBP2	0.363756	0.67	0.452	0	0	L2/3-2
SCN9A	0.363618	0.301	0.12	0	0	L2/3-2
TRMT11	0.363413	0.683	0.439	0	0	L2/3-2
SCN2A	0.362746	0.834	0.54	0	0	L2/3-2
SLC4A10	0.361578	0.82	0.48	0	0	L2/3-2
PACRG	0.361562	0.563	0.324	0	0	L2/3-2
AP001831.1	0.361304	0.328	0.167	0	0	L2/3-2
PTMS	0.360154	0.58	0.323	0	0	L2/3-2
SMARCA2	0.360062	0.778	0.556	0	0	L2/3-2
FAM102B	0.359035	0.442	0.218	0	0	L2/3-2
LRRFIP1	0.357858	0.67	0.412	0	0	L2/3-2
IGFBP5	0.357093	0.289	0.104	0	0	L2/3-2
ARMC2	0.356322	0.501	0.287	0	0	L2/3-2
MAST1	0.355519	0.528	0.303	0	0	L2/3-2
CFAP61	0.354659	0.31	0.124	0	0	L2/3-2
VPS41	0.354655	0.651	0.424	0	0	L2/3-2
MAGI1	0.354202	0.842	0.64	0	0	L2/3-2
ENAH	0.353189	0.662	0.43	0	0	L2/3-2
L3MBTL4	0.353122	0.674	0.374	0	0	L2/3-2
CSRNP3	0.352651	0.772	0.51	0	0	L2/3-2
TOM1L1	0.352438	0.401	0.215	0	0	L2/3-2
CFAP46	0.351925	0.336	0.178	0	0	L2/3-2
AC027288.3	0.351827	0.423	0.232	0	0	L2/3-2
AC096576.2	0.350104	0.282	0.09	0	0	L2/3-2
AC079760.1	0.349572	0.34	0.154	0	0	L2/3-2
IRAK1BP1	0.348499	0.482	0.287	0	0	L2/3-2
CAMK2B	0.347596	0.794	0.514	0	0	L2/3-2
MMD	0.344524	0.414	0.179	0	0	L2/3-2
INKA2	0.343668	0.384	0.173	0	0	L2/3-2
ITPR1	0.340784	0.704	0.415	0	0	L2/3-2
PPP1R13B	0.34029	0.545	0.338	0	0	L2/3-2
FSIP1	0.339994	0.31	0.138	0	0	L2/3-2
TBC1D19	0.3399	0.525	0.321	0	0	L2/3-2
PRKCI	0.339121	0.517	0.302	0	0	L2/3-2
KHDRBS2-OT	0.338712	0.369	0.194	0	0	L2/3-2
LINGO1	0.338102	0.641	0.36	0	0	L2/3-2
SGSM1	0.337276	0.515	0.309	0	0	L2/3-2
MIPOL1	0.337237	0.509	0.299	0	0	L2/3-2
2022-03-11	0.336601	0.339	0.167	0	0	L2/3-2
EPB41L2	0.336428	0.805	0.57	0	0	L2/3-2
KSR2	0.335797	0.676	0.378	0	0	L2/3-2
SPARC	0.335343	0.472	0.155	0	0	L2/3-2
AC002463.1	0.335241	0.337	0.144	0	0	L2/3-2
NRSN1	0.334863	0.557	0.334	0	0	L2/3-2
MTCL1	0.334233	0.476	0.28	0	0	L2/3-2
B4GALT2	0.333071	0.336	0.119	0	0	L2/3-2
WDR86	0.33012	0.257	0.059	0	0	L2/3-2
CELF3	0.329676	0.375	0.171	0	0	L2/3-2
LINC01252	0.329092	0.352	0.179	0	0	L2/3-2
PLXND1	0.328877	0.341	0.128	0	0	L2/3-2
KLHL25	0.328818	0.269	0.089	0	0	L2/3-2
ZRANB3	0.326955	0.529	0.32	0	0	L2/3-2
ANK3	0.326662	0.95	0.747	0	0	L2/3-2
NACA	0.326351	0.67	0.462	0	0	L2/3-2
AP003025.2	0.324656	0.286	0.076	0	0	L2/3-2
OSBPL3	0.324312	0.546	0.315	0	0	L2/3-2
GABRG3	0.323886	0.666	0.366	0	0	L2/3-2
BMT2	0.323607	0.452	0.256	0	0	L2/3-2
SHC3	0.323567	0.631	0.382	0	0	L2/3-2
TET3	0.322678	0.547	0.33	0	0	L2/3-2
JAG2	0.321944	0.283	0.12	0	0	L2/3-2
AC104827.1	0.321228	0.36	0.194	0	0	L2/3-2
CDH6	0.321028	0.295	0.129	0	0	L2/3-2
SSBP4	0.320733	0.502	0.276	0	0	L2/3-2
MCU	0.320574	0.444	0.251	0	0	L2/3-2
ZDBF2	0.320433	0.432	0.25	0	0	L2/3-2
GPR26	0.31943	0.266	0.073	0	0	L2/3-2
MGAT5B	0.319116	0.412	0.228	0	0	L2/3-2
AL359232.1	0.318114	0.332	0.153	0	0	L2/3-2
AC023480.1	0.317767	0.359	0.182	0	0	L2/3-2
PTPN2	0.316553	0.485	0.289	0	0	L2/3-2
EPHB2	0.315417	0.417	0.236	0	0	L2/3-2
WWC2	0.313666	0.523	0.299	0	0	L2/3-2
CNR1	0.313629	0.461	0.215	0	0	L2/3-2
AL450384.2	0.313488	0.365	0.188	0	0	L2/3-2
DPYD-AS1	0.313082	0.302	0.118	0	0	L2/3-2
NPHP1	0.312385	0.349	0.164	0	0	L2/3-2
LINC02018	0.312243	0.349	0.168	0	0	L2/3-2
NFIB	0.311478	0.775	0.507	0	0	L2/3-2
FAM153A	0.310836	0.41	0.221	0	0	L2/3-2
HIVEP1	0.3094	0.521	0.314	0	0	L2/3-2
PCSK5	0.308775	0.445	0.189	0	0	L2/3-2
MTMR12	0.307975	0.48	0.282	0	0	L2/3-2
SYT5	0.307718	0.43	0.214	0	0	L2/3-2
RPGRIP1L	0.306613	0.396	0.21	0	0	L2/3-2
MDGA2	0.305926	0.867	0.518	0	0	L2/3-2
ZNF286A	0.305857	0.31	0.145	0	0	L2/3-2
FLG-AS1	0.304409	0.328	0.159	0	0	L2/3-2
BCL2L14	0.304018	0.338	0.147	0	0	L2/3-2
C15orf41	0.303891	0.451	0.249	0	0	L2/3-2
JCAD	0.303877	0.376	0.179	0	0	L2/3-2
FAM49A	0.3031	0.674	0.438	0	0	L2/3-2
ACTR3B	0.302811	0.493	0.285	0	0	L2/3-2
CCDC191	0.30151	0.387	0.2	0	0	L2/3-2
PRAG1	0.301064	0.324	0.165	0	0	L2/3-2
FZD3	0.298112	0.595	0.366	0	0	L2/3-2
TUBB2B	0.297467	0.371	0.152	0	0	L2/3-2
PTPRB	0.297244	0.464	0.228	0	0	L2/3-2
RASGRF2	0.296359	0.727	0.442	0	0	L2/3-2
DSCAM	0.295214	0.922	0.469	0	0	L2/3-2
SPON1	0.294861	0.318	0.137	0	0	L2/3-2
FGF12-AS1	0.294703	0.25	0.092	0	0	L2/3-2
RGS6	0.294495	0.686	0.347	0	0	L2/3-2
KATNAL1	0.294474	0.488	0.281	0	0	L2/3-2
LINC00907	0.294082	0.263	0.099	0	0	L2/3-2
SYN3	0.293628	0.665	0.347	0	0	L2/3-2
PLXNA1	0.293448	0.343	0.163	0	0	L2/3-2
AC119673.2	0.293386	0.35	0.128	0	0	L2/3-2
CCNYL1	0.29328	0.36	0.186	0	0	L2/3-2
SLF1	0.291147	0.504	0.302	0	0	L2/3-2
RAD18	0.290897	0.357	0.195	0	0	L2/3-2
ATP2C1	0.290859	0.691	0.482	0	0	L2/3-2
EPHB1	0.290314	0.552	0.319	0	0	L2/3-2
AL589843.1	0.29015	0.394	0.224	0	0	L2/3-2
GRAMD4	0.289539	0.365	0.185	0	0	L2/3-2
AC073332.1	0.288386	0.305	0.144	0	0	L2/3-2
TSPAN14	0.287687	0.405	0.193	0	0	L2/3-2
AL590807.1	0.287568	0.294	0.136	0	0	L2/3-2
CAP2	0.287103	0.678	0.42	0	0	L2/3-2
GLT8D2	0.286606	0.253	0.088	0	0	L2/3-2
CYTH3	0.284919	0.505	0.3	0	0	L2/3-2
MEF2C-AS1	0.283521	0.614	0.385	0	0	L2/3-2
AL590705.1	0.283211	0.301	0.143	0	0	L2/3-2
ZNF549	0.283126	0.282	0.128	0	0	L2/3-2
NT5DC3	0.283014	0.381	0.189	0	0	L2/3-2
NRXN2	0.282995	0.585	0.367	0	0	L2/3-2
ZBBX	0.282609	0.322	0.156	0	0	L2/3-2
SPEG	0.281613	0.329	0.164	0	0	L2/3-2
SYNGAP1-AS1	0.281527	0.25	0.083	0	0	L2/3-2
EML5	0.28103	0.473	0.283	0	0	L2/3-2
FRAS1	0.280604	0.462	0.26	0	0	L2/3-2
SLC1A1	0.2787	0.454	0.255	0	0	L2/3-2
POU3F2	0.2778	0.294	0.105	0	0	L2/3-2
CAMK2A	0.277752	0.802	0.531	0	0	L2/3-2
GPR63	0.277713	0.275	0.133	0	0	L2/3-2
TTC6	0.277455	0.251	0.089	0	0	L2/3-2
FAM153B	0.275435	0.454	0.253	0	0	L2/3-2
MFSD4B	0.274326	0.489	0.295	0	0	L2/3-2
FRRS1L	0.27393	0.686	0.431	0	0	L2/3-2
TMOD1	0.273056	0.404	0.224	0	0	L2/3-2
AGAP2	0.2728	0.397	0.21	0	0	L2/3-2
GRM5-AS1	0.271847	0.255	0.083	0	0	L2/3-2
CPNE6	0.271186	0.277	0.101	0	0	L2/3-2
CBARP	0.269672	0.292	0.108	0	0	L2/3-2
KCNK10	0.267411	0.345	0.181	0	0	L2/3-2
FBXO34	0.266301	0.559	0.347	0	0	L2/3-2
ST7-AS2	0.265567	0.253	0.113	0	0	L2/3-2
RNF217-AS1	0.265478	0.35	0.169	0	0	L2/3-2
GPC1	0.265033	0.498	0.304	0	0	L2/3-2
JPH3	0.264174	0.411	0.231	0	0	L2/3-2
CD276	0.262629	0.299	0.147	0	0	L2/3-2
MTRNR2L8	0.260311	0.268	0.116	0	0	L2/3-2
ZNRF1	0.260011	0.44	0.26	0	0	L2/3-2
PHACTR2	0.259272	0.475	0.262	0	0	L2/3-2
AC092691.1	0.258788	0.804	0.533	0	0	L2/3-2
SCN3B	0.257107	0.639	0.367	0	0	L2/3-2
RAI14	0.255883	0.285	0.117	0	0	L2/3-2
SLC4A3	0.255843	0.322	0.151	0	0	L2/3-2
TMEM38A	0.25409	0.434	0.247	0	0	L2/3-2
AP001021.3	0.252608	0.265	0.085	0	0	L2/3-2
ADAMTS17	0.252083	0.413	0.187	0	0	L2/3-2
AC023424.3	0.250657	0.269	0.117	0	0	L2/3-2
CMIP	0.261036	0.701	0.474	7.04214e-306	2.07243e-301	L2/3-2
PITPNM3	0.267968	0.332	0.181	2.83868e-305	8.35395e-301	L2/3-2
ATXN7L1	0.326403	0.592	0.38	5.33573e-305	1.57025e-300	L2/3-2
LRRN2	0.326521	0.42	0.247	1.24562e-304	3.66574e-300	L2/3-2
[truncated: 32,490 more rows]

## Sheet: Clusters-Filtered
Marker genes identified for each cluster
gene name	log2 fold change of this cluster vs other clusters	percentage of cells expressing in this cluster	percentage of cells expressing in other clusters	p-value	q-value	cell type
NEFL	2.47856	0.788	0.44	0	0	Neu-NRGN
MAP1B	2.40924	0.967	0.798	0	0	Neu-NRGN
NEFM	2.36881	0.614	0.315	0	0	Neu-NRGN
ENC1	2.28939	0.848	0.533	0	0	Neu-NRGN
THY1	2.28659	0.819	0.535	0	0	Neu-NRGN
CALM1	2.27393	0.981	0.845	0	0	Neu-NRGN
NRGN	2.24363	0.928	0.655	0	0	Neu-NRGN
TUBA1B	2.20837	0.878	0.618	0	0	Neu-NRGN
CALM3	2.10392	0.884	0.649	0	0	Neu-NRGN
RGS4	2.10333	0.704	0.419	0	0	Neu-NRGN
OLFM1	2.08956	0.763	0.501	0	0	Neu-NRGN
YWHAH	2.03466	0.839	0.595	0	0	Neu-NRGN
CHN1	2.03225	0.923	0.698	0	0	Neu-NRGN
CREG2	2.02502	0.649	0.419	0	0	Neu-NRGN
CCK	1.98119	0.851	0.595	0	0	Neu-NRGN
ATP1A1	1.96368	0.748	0.56	0	0	Neu-NRGN
NORAD	1.95928	0.674	0.473	0	0	Neu-NRGN
HSP90AB1	1.93787	0.856	0.664	0	0	Neu-NRGN
TUBB2A	1.92895	0.668	0.427	0	0	Neu-NRGN
VSNL1	1.92518	0.868	0.646	0	0	Neu-NRGN
YWHAG	1.92262	0.744	0.545	0	0	Neu-NRGN
HSP90AA1	1.91958	0.923	0.797	0	0	Neu-NRGN
ARPP19	1.91761	0.769	0.556	0	0	Neu-NRGN
ATP1B1	1.91455	0.911	0.755	0	0	Neu-NRGN
ATP6V0C	1.90642	0.756	0.545	0	0	Neu-NRGN
RTN3	1.89277	0.907	0.765	0	0	Neu-NRGN
FAIM2	1.88638	0.698	0.501	0	0	Neu-NRGN
STMN2	1.87651	0.769	0.563	0	0	Neu-NRGN
CLSTN1	1.87408	0.731	0.579	0	0	Neu-NRGN
DIRAS2	1.87261	0.532	0.322	0	0	Neu-NRGN
SNAP25	1.87087	0.966	0.805	0	0	Neu-NRGN
TSPYL1	1.86602	0.64	0.425	0	0	Neu-NRGN
PRNP	1.86506	0.759	0.596	0	0	Neu-NRGN
MAP1A	1.86072	0.579	0.442	0	0	Neu-NRGN
CAMK2A	1.85785	0.748	0.516	0	0	Neu-NRGN
CLU	1.85094	0.838	0.643	0	0	Neu-NRGN
RTN1	1.81442	0.878	0.71	0	0	Neu-NRGN
SERINC1	1.80948	0.727	0.573	0	0	Neu-NRGN
CAMK2N1	1.80073	0.731	0.589	0	0	Neu-NRGN
SLC17A7	1.79652	0.562	0.347	0	0	Neu-NRGN
CALM2	1.79593	0.936	0.817	0	0	Neu-NRGN
SCG5	1.79409	0.646	0.487	0	0	Neu-NRGN
ATP1A3	1.79123	0.641	0.451	0	0	Neu-NRGN
PHYHIP	1.78867	0.557	0.36	0	0	Neu-NRGN
DNM1	1.78662	0.759	0.564	0	0	Neu-NRGN
HSPA8	1.77929	0.697	0.491	0	0	Neu-NRGN
LMO4	1.77811	0.682	0.49	0	0	Neu-NRGN
GAPDH	1.76853	0.842	0.665	0	0	Neu-NRGN
YWHAB	1.76641	0.766	0.597	0	0	Neu-NRGN
PGM2L1	1.75906	0.569	0.407	0	0	Neu-NRGN
EIF4A2	1.75244	0.746	0.578	0	0	Neu-NRGN
NSF	1.74413	0.622	0.474	0	0	Neu-NRGN
SELENOW	1.73096	0.719	0.565	0	0	Neu-NRGN
PKM	1.72849	0.667	0.508	0	0	Neu-NRGN
DKK3	1.72438	0.638	0.477	0	0	Neu-NRGN
NRN1	1.71306	0.539	0.342	0	0	Neu-NRGN
PEBP1	1.71137	0.846	0.7	0	0	Neu-NRGN
OAZ1	1.70382	0.687	0.523	0	0	Neu-NRGN
SEZ6L2	1.70227	0.567	0.419	0	0	Neu-NRGN
EEF1A2	1.70156	0.451	0.289	0	0	Neu-NRGN
NDUFA4	1.7013	0.76	0.588	0	0	Neu-NRGN
AP2M1	1.69688	0.599	0.431	0	0	Neu-NRGN
SERPINI1	1.69457	0.712	0.562	0	0	Neu-NRGN
STMN1	1.68981	0.79	0.634	0	0	Neu-NRGN
ATP6V1B2	1.68768	0.558	0.395	0	0	Neu-NRGN
VAMP2	1.68595	0.784	0.64	0	0	Neu-NRGN
GABRA1	1.6833	0.604	0.427	0	0	Neu-NRGN
ENO2	1.68314	0.602	0.448	0	0	Neu-NRGN
TUBB3	1.68271	0.535	0.352	0	0	Neu-NRGN
SARAF	1.68163	0.724	0.585	0	0	Neu-NRGN
STXBP1	1.66898	0.727	0.565	0	0	Neu-NRGN
SPARCL1	1.66825	0.9	0.732	0	0	Neu-NRGN
NGRN	1.66693	0.581	0.428	0	0	Neu-NRGN
RAB6B	1.66644	0.537	0.388	0	0	Neu-NRGN
TMSB10	1.65934	0.775	0.597	0	0	Neu-NRGN
SULT4A1	1.6447	0.516	0.363	0	0	Neu-NRGN
ARL6IP1	1.64158	0.584	0.437	0	0	Neu-NRGN
DYNLL1	1.64104	0.753	0.607	0	0	Neu-NRGN
TOMM20	1.64048	0.578	0.437	0	0	Neu-NRGN
UCHL1	1.63858	0.746	0.578	0	0	Neu-NRGN
NPTX1	1.63585	0.441	0.272	0	0	Neu-NRGN
GNAS	1.63338	0.887	0.751	0	0	Neu-NRGN
MDH1	1.62881	0.646	0.503	0	0	Neu-NRGN
SYT4	1.62788	0.445	0.276	0	0	Neu-NRGN
CHGA	1.62632	0.452	0.293	0	0	Neu-NRGN
CKB	1.62315	0.855	0.726	0	0	Neu-NRGN
NDRG4	1.62136	0.572	0.435	0	0	Neu-NRGN
PREPL	1.61462	0.709	0.599	0	0	Neu-NRGN
TMEM59L	1.61348	0.612	0.476	0	0	Neu-NRGN
ATP5F1B	1.61192	0.587	0.428	0	0	Neu-NRGN
PSAP	1.59988	0.701	0.606	0	0	Neu-NRGN
CHGB	1.59957	0.436	0.282	0	0	Neu-NRGN
SYT11	1.59457	0.665	0.57	0	0	Neu-NRGN
NAPB	1.59203	0.536	0.413	0	0	Neu-NRGN
KIF5A	1.59032	0.508	0.386	0	0	Neu-NRGN
AUXG01000058.1	1.58456	0.469	0.343	0	0	Neu-NRGN
RTN4	1.56045	0.924	0.851	0	0	Neu-NRGN
SCN3B	1.55457	0.479	0.363	0	0	Neu-NRGN
VDAC1	1.55446	0.53	0.394	0	0	Neu-NRGN
CCDC85B	1.54749	0.552	0.399	0	0	Neu-NRGN
CAMK2B	1.54723	0.637	0.509	0	0	Neu-NRGN
NPTXR	1.5419	0.5	0.399	0	0	Neu-NRGN
MOAP1	1.53601	0.468	0.323	0	0	Neu-NRGN
SERINC3	1.5345	0.529	0.427	0	0	Neu-NRGN
CALY	1.53226	0.584	0.439	0	0	Neu-NRGN
SLC12A5	1.52733	0.461	0.349	0	0	Neu-NRGN
RAB3A	1.52429	0.48	0.326	0	0	Neu-NRGN
ATP2A2	1.52382	0.623	0.545	0	0	Neu-NRGN
LDHA	1.52151	0.443	0.29	0	0	Neu-NRGN
PNMA2	1.52122	0.503	0.389	0	0	Neu-NRGN
SCN1B	1.5196	0.357	0.245	0	0	Neu-NRGN
B4GAT1	1.51832	0.446	0.301	0	0	Neu-NRGN
BASP1	1.50899	0.785	0.636	0	0	Neu-NRGN
TUBA4A	1.50857	0.452	0.297	0	0	Neu-NRGN
HINT1	1.50854	0.617	0.487	0	0	Neu-NRGN
BSCL2	1.50847	0.542	0.429	0	0	Neu-NRGN
ARF3	1.50764	0.496	0.37	0	0	Neu-NRGN
ATP2B1	1.50759	0.803	0.648	0	0	Neu-NRGN
PDP1	1.50549	0.405	0.27	0	0	Neu-NRGN
STMN3	1.50186	0.48	0.359	0	0	Neu-NRGN
TAGLN3	1.50168	0.56	0.428	0	0	Neu-NRGN
ACTB	1.48914	0.853	0.741	0	0	Neu-NRGN
ARHGDIG	1.48839	0.41	0.268	0	0	Neu-NRGN
PFN2	1.4865	0.488	0.365	0	0	Neu-NRGN
CDK5R1	1.48528	0.405	0.283	0	0	Neu-NRGN
WSB2	1.48492	0.412	0.289	0	0	Neu-NRGN
MTRNR2L12	1.48233	0.481	0.332	0	0	Neu-NRGN
VGF	1.47976	0.355	0.205	0	0	Neu-NRGN
PPIA	1.47547	0.588	0.471	0	0	Neu-NRGN
PCP4	1.47309	0.349	0.222	0	0	Neu-NRGN
APLP2	1.47009	0.588	0.507	0	0	Neu-NRGN
NCDN	1.46811	0.446	0.325	0	0	Neu-NRGN
GHITM	1.46624	0.445	0.314	0	0	Neu-NRGN
CFL1	1.46545	0.58	0.463	0	0	Neu-NRGN
PTPRN	1.46261	0.427	0.335	0	0	Neu-NRGN
ACTG1	1.45945	0.703	0.591	0	0	Neu-NRGN
KIF1A	1.45011	0.541	0.471	0	0	Neu-NRGN
PRKAR1B	1.44727	0.537	0.438	0	0	Neu-NRGN
SLC25A3	1.44307	0.493	0.383	0	0	Neu-NRGN
UQCRH	1.44126	0.527	0.421	0	0	Neu-NRGN
ITM2C	1.43966	0.519	0.404	0	0	Neu-NRGN
BNIP3	1.43719	0.43	0.307	0	0	Neu-NRGN
MTCH1	1.43719	0.574	0.494	0	0	Neu-NRGN
CTXN1	1.43395	0.368	0.223	0	0	Neu-NRGN
LINGO1	1.4323	0.454	0.357	0	0	Neu-NRGN
PJA2	1.43224	0.649	0.586	0	0	Neu-NRGN
REEP5	1.43159	0.533	0.449	0	0	Neu-NRGN
SV2A	1.42822	0.473	0.381	0	0	Neu-NRGN
ATP6V0E2	1.42788	0.522	0.434	0	0	Neu-NRGN
DYNC1H1	1.42783	0.65	0.616	0	0	Neu-NRGN
SNCB	1.42252	0.417	0.297	0	0	Neu-NRGN
GPX4	1.42071	0.537	0.432	0	0	Neu-NRGN
TUBB	1.41753	0.478	0.35	0	0	Neu-NRGN
SKP1	1.41563	0.58	0.488	0	0	Neu-NRGN
KIF3C	1.41267	0.434	0.352	0	0	Neu-NRGN
SOD1	1.41123	0.569	0.46	0	0	Neu-NRGN
SLC22A17	1.40808	0.559	0.491	0	0	Neu-NRGN
LYNX1	1.408	0.35	0.218	0	0	Neu-NRGN
HTR2A	1.40759	0.351	0.238	0	0	Neu-NRGN
FBXL16	1.40669	0.343	0.223	0	0	Neu-NRGN
NPTN	1.40444	0.551	0.497	0	0	Neu-NRGN
TMX4	1.40417	0.448	0.379	0	0	Neu-NRGN
CRYM	1.40321	0.399	0.286	0	0	Neu-NRGN
CADM3	1.40035	0.388	0.304	0	0	Neu-NRGN
PCMT1	1.3988	0.513	0.433	0	0	Neu-NRGN
DIRAS1	1.39855	0.361	0.236	0	0	Neu-NRGN
CEND1	1.39692	0.437	0.339	0	0	Neu-NRGN
EIF1	1.3949	0.685	0.602	0	0	Neu-NRGN
CBX6	1.39413	0.411	0.334	0	0	Neu-NRGN
C1QTNF4	1.3916	0.364	0.252	0	0	Neu-NRGN
LDHB	1.38873	0.504	0.409	0	0	Neu-NRGN
HOPX	1.3885	0.462	0.353	0	0	Neu-NRGN
PRKAR1A	1.38822	0.471	0.389	0	0	Neu-NRGN
PINK1	1.3879	0.411	0.301	0	0	Neu-NRGN
ARF1	1.38714	0.463	0.379	0	0	Neu-NRGN
TPI1	1.38711	0.486	0.371	0	0	Neu-NRGN
TOLLIP	1.38704	0.406	0.307	0	0	Neu-NRGN
PEG3	1.38219	0.484	0.412	0	0	Neu-NRGN
PGAM1	1.38164	0.408	0.294	0	0	Neu-NRGN
SNN	1.37996	0.334	0.199	0	0	Neu-NRGN
ATP5MPL	1.37556	0.497	0.407	0	0	Neu-NRGN
RAC1	1.37472	0.519	0.432	0	0	Neu-NRGN
UBB	1.36857	0.602	0.492	0	0	Neu-NRGN
HSPH1	1.36707	0.478	0.402	0	0	Neu-NRGN
ATP6V1A	1.36599	0.494	0.445	0	0	Neu-NRGN
SNCA	1.3652	0.618	0.523	0	0	Neu-NRGN
ATP6V1G2	1.36409	0.404	0.285	0	0	Neu-NRGN
RPL15	1.35764	0.616	0.538	0	0	Neu-NRGN
TUBB4B	1.35595	0.387	0.267	0	0	Neu-NRGN
RNASEK	1.35509	0.481	0.39	0	0	Neu-NRGN
SCOC	1.35242	0.406	0.307	0	0	Neu-NRGN
SRP14	1.3494	0.561	0.481	0	0	Neu-NRGN
TMEM130	1.34873	0.395	0.332	0	0	Neu-NRGN
ATP6V0B	1.34769	0.496	0.422	0	0	Neu-NRGN
COX6C	1.3458	0.556	0.473	0	0	Neu-NRGN
YPEL3	1.34529	0.461	0.393	0	0	Neu-NRGN
KLC1	1.34243	0.621	0.581	0	0	Neu-NRGN
EPHB6	1.34021	0.419	0.326	0	0	Neu-NRGN
PLD3	1.3378	0.567	0.532	0	0	Neu-NRGN
CAMKK2	1.33613	0.431	0.359	0	0	Neu-NRGN
MIF	1.33328	0.539	0.443	0	0	Neu-NRGN
GAP43	1.32561	0.605	0.51	0	0	Neu-NRGN
TLE5	1.32416	0.476	0.409	0	0	Neu-NRGN
LY6H	1.32093	0.433	0.356	0	0	Neu-NRGN
NAT8L	1.31734	0.409	0.318	0	0	Neu-NRGN
NDUFC2	1.31148	0.46	0.374	0	0	Neu-NRGN
PRDX2	1.31038	0.446	0.356	0	0	Neu-NRGN
ANXA6	1.30985	0.374	0.308	0	0	Neu-NRGN
SLC25A4	1.30821	0.416	0.324	0	0	Neu-NRGN
GRIN1	1.30753	0.584	0.493	0	0	Neu-NRGN
COX7C	1.30544	0.538	0.461	0	0	Neu-NRGN
NUAK1	1.30523	0.501	0.445	0	0	Neu-NRGN
ISCU	1.30507	0.395	0.309	0	0	Neu-NRGN
UBC	1.29977	0.626	0.538	0	0	Neu-NRGN
CYCS	1.29969	0.43	0.336	0	0	Neu-NRGN
KCNAB2	1.29862	0.395	0.329	0	0	Neu-NRGN
OIP5-AS1	1.29861	0.469	0.446	0	0	Neu-NRGN
ARL6IP5	1.29783	0.464	0.403	0	0	Neu-NRGN
ITM2B	1.29682	0.674	0.632	0	0	Neu-NRGN
JUND	1.29267	0.498	0.431	0	0	Neu-NRGN
SNCG	1.29217	0.374	0.261	0	0	Neu-NRGN
ATP5MC3	1.29021	0.423	0.331	0	0	Neu-NRGN
SNRPN	1.28912	0.674	0.579	0	0	Neu-NRGN
TUBB4A	1.28816	0.437	0.337	0	0	Neu-NRGN
CPE	1.28699	0.708	0.617	0	0	Neu-NRGN
GOT1	1.28414	0.415	0.353	0	0	Neu-NRGN
SCG3	1.28396	0.48	0.421	0	0	Neu-NRGN
BSN	1.28396	0.392	0.35	0	0	Neu-NRGN
RAN	1.28167	0.381	0.286	0	0	Neu-NRGN
COX6A1	1.28003	0.444	0.353	0	0	Neu-NRGN
ATP2B2	1.27827	0.658	0.548	0	0	Neu-NRGN
TMEM160	1.2781	0.402	0.314	0	0	Neu-NRGN
GABARAPL2	1.2777	0.469	0.393	0	0	Neu-NRGN
MLLT11	1.27672	0.421	0.339	0	0	Neu-NRGN
YWHAZ	1.27542	0.615	0.573	0	0	Neu-NRGN
UQCR10	1.27529	0.42	0.337	0	0	Neu-NRGN
AKAP11	1.27302	0.465	0.452	0	0	Neu-NRGN
PPP2R1A	1.27054	0.415	0.346	0	0	Neu-NRGN
SYT1	1.26979	0.976	0.816	0	0	Neu-NRGN
PNMA8B	1.26911	0.317	0.208	0	0	Neu-NRGN
BRK1	1.26892	0.387	0.303	0	0	Neu-NRGN
ATP5MD	1.26798	0.493	0.431	0	0	Neu-NRGN
PDXP	1.26717	0.301	0.192	0	0	Neu-NRGN
CCNI	1.26673	0.557	0.533	0	0	Neu-NRGN
SCN2A	1.26106	0.636	0.537	0	0	Neu-NRGN
EID1	1.26049	0.514	0.456	0	0	Neu-NRGN
SNX3	1.2603	0.44	0.384	0	0	Neu-NRGN
SLC39A10	1.2581	0.56	0.492	0	0	Neu-NRGN
COX4I1	1.25772	0.538	0.476	0	0	Neu-NRGN
ATP6V1E1	1.25584	0.419	0.345	0	0	Neu-NRGN
FAM3C	1.25474	0.398	0.344	0	0	Neu-NRGN
SCAMP5	1.24978	0.471	0.431	0	0	Neu-NRGN
NSG2	1.24963	0.46	0.408	0	0	Neu-NRGN
TSC22D1	1.24684	0.712	0.65	0	0	Neu-NRGN
TMOD2	1.24677	0.501	0.487	0	0	Neu-NRGN
PACSIN1	1.24544	0.376	0.323	0	0	Neu-NRGN
ATP5IF1	1.24532	0.473	0.413	0	0	Neu-NRGN
RNF187	1.24503	0.336	0.238	0	0	Neu-NRGN
ZNF483	1.24331	0.5	0.486	0	0	Neu-NRGN
SNX10	1.2392	0.379	0.326	0	0	Neu-NRGN
GNG3	1.23757	0.382	0.282	0	0	Neu-NRGN
NDUFS5	1.23646	0.45	0.378	0	0	Neu-NRGN
CPLX1	1.23319	0.367	0.305	0	0	Neu-NRGN
PCSK1	1.23239	0.268	0.159	0	0	Neu-NRGN
CPLX2	1.23138	0.35	0.305	0	0	Neu-NRGN
MORF4L1	1.22934	0.529	0.502	0	0	Neu-NRGN
RPL41	1.22894	0.62	0.563	0	0	Neu-NRGN
KCNV1	1.22855	0.267	0.159	0	0	Neu-NRGN
CTSB	1.22837	0.41	0.343	0	0	Neu-NRGN
ZBTB18	1.22764	0.339	0.269	0	0	Neu-NRGN
DNAJA1	1.22675	0.405	0.342	0	0	Neu-NRGN
DMTN	1.2258	0.358	0.302	0	0	Neu-NRGN
RNF11	1.22343	0.363	0.315	0	0	Neu-NRGN
HPCA	1.22149	0.335	0.253	0	0	Neu-NRGN
RETREG2	1.22134	0.356	0.286	0	0	Neu-NRGN
NDFIP1	1.22054	0.619	0.599	0	0	Neu-NRGN
SYNGR1	1.22047	0.366	0.331	0	0	Neu-NRGN
FXYD6	1.21983	0.548	0.487	0	0	Neu-NRGN
CHCHD2	1.21798	0.478	0.414	0	0	Neu-NRGN
DSTN	1.21754	0.489	0.454	0	0	Neu-NRGN
TUBA1A	1.21658	0.662	0.601	0	0	Neu-NRGN
ATCAY	1.21299	0.426	0.392	0	0	Neu-NRGN
GUK1	1.21169	0.49	0.45	0	0	Neu-NRGN
ATP5F1E	1.21087	0.514	0.455	0	0	Neu-NRGN
CDKN2D	1.20924	0.312	0.213	0	0	Neu-NRGN
RIMS3	1.2085	0.299	0.24	0	0	Neu-NRGN
INA	1.20796	0.298	0.219	0	0	Neu-NRGN
SCG2	1.20769	0.387	0.291	0	0	Neu-NRGN
GABARAPL1	1.20767	0.396	0.344	0	0	Neu-NRGN
ADGRB2	1.20734	0.354	0.304	0	0	Neu-NRGN
PIN1	1.20695	0.408	0.363	0	0	Neu-NRGN
NGEF	1.20628	0.379	0.313	0	0	Neu-NRGN
WBP2	1.20346	0.395	0.339	0	0	Neu-NRGN
YWHAE	1.2025	0.583	0.569	0	0	Neu-NRGN
CLTC	1.20237	0.56	0.56	0	0	Neu-NRGN
CAMKV	1.19896	0.35	0.303	0	0	Neu-NRGN
CAP2	1.19728	0.469	0.421	0	0	Neu-NRGN
NDUFA13	1.19726	0.506	0.468	0	0	Neu-NRGN
ATP6V1F	1.19544	0.363	0.284	0	0	Neu-NRGN
G3BP2	1.19482	0.434	0.416	0	0	Neu-NRGN
ATP5F1D	1.19468	0.405	0.34	0	0	Neu-NRGN
TPPP	1.19265	0.378	0.331	0	0	Neu-NRGN
ST8SIA3	1.19224	0.335	0.298	0	0	Neu-NRGN
MRFAP1	1.19194	0.401	0.327	0	0	Neu-NRGN
SIRPA	1.19143	0.45	0.431	0	0	Neu-NRGN
TMA7	1.19133	0.436	0.39	0	0	Neu-NRGN
ATP6V0D1	1.191	0.357	0.293	0	0	Neu-NRGN
SEC62	1.18897	0.525	0.524	0	0	Neu-NRGN
SYT13	1.1889	0.307	0.247	0	0	Neu-NRGN
LY6E	1.18881	0.325	0.236	0	0	Neu-NRGN
LONRF2	1.18807	0.444	0.432	0	0	Neu-NRGN
EIF1B	1.18588	0.37	0.321	0	0	Neu-NRGN
C11orf87	1.18548	0.294	0.235	0	0	Neu-NRGN
MAPK1	1.18503	0.485	0.492	0	0	Neu-NRGN
GRINA	1.18451	0.338	0.269	0	0	Neu-NRGN
SPOCK2	1.18376	0.389	0.329	0	0	Neu-NRGN
ADCY1	1.18344	0.452	0.407	0	0	Neu-NRGN
SCN2B	1.18237	0.284	0.201	0	0	Neu-NRGN
COX5B	1.17936	0.45	0.401	0	0	Neu-NRGN
SV2B	1.17928	0.55	0.396	0	0	Neu-NRGN
SUMO2	1.1784	0.414	0.365	0	0	Neu-NRGN
SUB1	1.17641	0.462	0.44	0	0	Neu-NRGN
STX1B	1.17569	0.319	0.265	0	0	Neu-NRGN
CELSR2	1.17531	0.32	0.266	0	0	Neu-NRGN
MARCKS	1.17346	0.424	0.357	0	0	Neu-NRGN
FTH1	1.17132	0.884	0.823	0	0	Neu-NRGN
TMEM30A	1.17067	0.345	0.298	0	0	Neu-NRGN
NDUFA5	1.17022	0.422	0.393	0	0	Neu-NRGN
ATP5PF	1.1697	0.423	0.384	0	0	Neu-NRGN
NCS1	1.16825	0.341	0.31	0	0	Neu-NRGN
RUNDC3A	1.16745	0.347	0.3	0	0	Neu-NRGN
SYNGR3	1.16708	0.291	0.213	0	0	Neu-NRGN
NUDT3	1.16705	0.36	0.332	0	0	Neu-NRGN
PTMS	1.16469	0.378	0.324	0	0	Neu-NRGN
UQCRB	1.16284	0.462	0.426	0	0	Neu-NRGN
PNMA8A	1.15941	0.284	0.208	0	0	Neu-NRGN
GUCY1B1	1.15941	0.355	0.321	0	0	Neu-NRGN
COX6B1	1.15916	0.382	0.321	0	0	Neu-NRGN
MAL2	1.1589	0.292	0.23	0	0	Neu-NRGN
EEF2	1.15868	0.385	0.335	0	0	Neu-NRGN
KCNA2	1.15519	0.292	0.232	0	0	Neu-NRGN
NUDT4	1.15483	0.315	0.26	0	0	Neu-NRGN
KLHDC3	1.15189	0.33	0.287	0	0	Neu-NRGN
C9orf16	1.15007	0.367	0.311	0	0	Neu-NRGN
KIF3A	1.14892	0.517	0.521	0	0	Neu-NRGN
APP	1.14886	0.821	0.799	0	0	Neu-NRGN
NARS	1.14536	0.344	0.31	0	0	Neu-NRGN
MTURN	1.1448	0.421	0.416	0	0	Neu-NRGN
MTPN	1.1431	0.335	0.279	0	0	Neu-NRGN
CMAS	1.1406	0.323	0.267	0	0	Neu-NRGN
PPP3CB	1.14055	0.48	0.488	0	0	Neu-NRGN
FKBP1A	1.14046	0.343	0.304	0	0	Neu-NRGN
NUCKS1	1.1399	0.546	0.565	0	0	Neu-NRGN
AP1S1	1.1391	0.311	0.24	0	0	Neu-NRGN
GABRG2	1.13796	0.441	0.403	0	0	Neu-NRGN
DPYSL2	1.13703	0.716	0.721	0	0	Neu-NRGN
OCIAD1	1.13665	0.535	0.55	0	0	Neu-NRGN
EIF4G2	1.13632	0.393	0.365	0	0	Neu-NRGN
CHCHD10	1.13623	0.353	0.313	0	0	Neu-NRGN
ATP5F1A	1.13309	0.388	0.347	0	0	Neu-NRGN
PPP1CB	1.12798	0.425	0.428	0	0	Neu-NRGN
HPCAL4	1.12723	0.277	0.22	0	0	Neu-NRGN
ATP6V1C1	1.12607	0.379	0.368	0	0	Neu-NRGN
MFSD4A	1.12555	0.29	0.24	0	0	Neu-NRGN
ARF5	1.12345	0.307	0.245	0	0	Neu-NRGN
UBE2QL1	1.12036	0.293	0.244	0	0	Neu-NRGN
RHBDD2	1.11877	0.3	0.25	0	0	Neu-NRGN
TPRG1L	1.11726	0.26	0.162	0	0	Neu-NRGN
CA11	1.11627	0.336	0.298	0	0	Neu-NRGN
DHCR24	1.1161	0.283	0.209	0	0	Neu-NRGN
CLIP3	1.1107	0.316	0.274	0	0	Neu-NRGN
C1orf115	1.11034	0.258	0.185	0	0	Neu-NRGN
UBE2V2	1.11022	0.34	0.308	0	0	Neu-NRGN
SNU13	1.10794	0.344	0.296	0	0	Neu-NRGN
SELENOH	1.10695	0.366	0.34	0	0	Neu-NRGN
HK1	1.10557	0.377	0.371	0	0	Neu-NRGN
COX7A2	1.10549	0.385	0.336	0	0	Neu-NRGN
MAPK8IP2	1.10313	0.279	0.221	0	0	Neu-NRGN
CTSD	1.10194	0.358	0.324	0	0	Neu-NRGN
COPRS	1.09926	0.286	0.207	0	0	Neu-NRGN
FEM1B	1.09855	0.279	0.231	0	0	Neu-NRGN
ALDOC	1.09761	0.318	0.246	0	0	Neu-NRGN
SPCS1	1.09735	0.348	0.308	0	0	Neu-NRGN
VPS35	1.09696	0.348	0.333	0	0	Neu-NRGN
MLF2	1.09571	0.349	0.325	0	0	Neu-NRGN
DDX24	1.09384	0.503	0.525	0	0	Neu-NRGN
LRPAP1	1.09322	0.318	0.291	0	0	Neu-NRGN
BTBD8	1.09228	0.476	0.501	0	0	Neu-NRGN
CDK5R2	1.09212	0.274	0.198	0	0	Neu-NRGN
RABAC1	1.09003	0.346	0.299	0	0	Neu-NRGN
ELOB	1.08923	0.395	0.357	0	0	Neu-NRGN
AP2S1	1.08873	0.307	0.242	0	0	Neu-NRGN
UBE2M	1.08857	0.278	0.217	0	0	Neu-NRGN
COX8A	1.08781	0.323	0.26	0	0	Neu-NRGN
CYFIP2	1.08768	0.477	0.488	0	0	Neu-NRGN
UBL5	1.08639	0.369	0.321	0	0	Neu-NRGN
PLK2	1.08531	0.286	0.246	0	0	Neu-NRGN
FRRS1L	1.08444	0.442	0.437	0	0	Neu-NRGN
PRXL2A	1.08284	0.37	0.352	0	0	Neu-NRGN
TSPYL4	1.07912	0.273	0.205	0	0	Neu-NRGN
SYNJ1	1.0791	0.384	0.4	0	0	Neu-NRGN
NFE2L1	1.07894	0.298	0.252	0	0	Neu-NRGN
GABARAP	1.07821	0.365	0.329	0	0	Neu-NRGN
ENO1	1.07732	0.379	0.346	0	0	Neu-NRGN
PITHD1	1.07544	0.303	0.263	0	0	Neu-NRGN
GABRD	1.07385	0.292	0.252	0	0	Neu-NRGN
PRDX5	1.07375	0.363	0.311	0	0	Neu-NRGN
ATP6V1G1	1.07314	0.323	0.289	0	0	Neu-NRGN
NAP1L5	1.07012	0.267	0.191	0	0	Neu-NRGN
DYNLL2	1.06969	0.311	0.255	0	0	Neu-NRGN
TPT1	1.06964	0.53	0.507	0	0	Neu-NRGN
NME2	1.0694	0.376	0.344	0	0	Neu-NRGN
DCTN1	1.06916	0.303	0.263	0	0	Neu-NRGN
MT3	1.06871	0.48	0.42	0	0	Neu-NRGN
MAP1LC3B	1.06837	0.31	0.272	0	0	Neu-NRGN
TRAPPC5	1.06758	0.329	0.289	0	0	Neu-NRGN
RHEB	1.06687	0.413	0.413	0	0	Neu-NRGN
NEDD8	1.06344	0.359	0.334	0	0	Neu-NRGN
EPDR1	1.061	0.259	0.2	0	0	Neu-NRGN
RPS28	1.05913	0.541	0.522	0	0	Neu-NRGN
MGST3	1.05796	0.473	0.494	0	0	Neu-NRGN
DYNLRB1	1.05476	0.29	0.228	0	0	Neu-NRGN
GDA	1.05445	0.334	0.305	0	0	Neu-NRGN
RPL7A	1.05104	0.494	0.493	0	0	Neu-NRGN
PRKCB	1.04998	0.712	0.627	0	0	Neu-NRGN
NDUFB2	1.04961	0.371	0.353	0	0	Neu-NRGN
ATXN7L3B	1.04686	0.277	0.229	0	0	Neu-NRGN
FKBP8	1.04496	0.361	0.345	0	0	Neu-NRGN
PEA15	1.04405	0.317	0.288	0	0	Neu-NRGN
LGALS1	1.04225	0.301	0.212	0	0	Neu-NRGN
TTC9B	1.04013	0.334	0.302	0	0	Neu-NRGN
MYL12B	1.03991	0.324	0.267	0	0	Neu-NRGN
VDAC2	1.0351	0.304	0.269	0	0	Neu-NRGN
ATP5MC1	1.03429	0.318	0.288	0	0	Neu-NRGN
SET	1.03286	0.355	0.344	0	0	Neu-NRGN
KCNB1	1.0319	0.445	0.435	0	0	Neu-NRGN
UQCR11	1.03121	0.356	0.328	0	0	Neu-NRGN
RPS27A	1.0307	0.532	0.525	0	0	Neu-NRGN
RPL34	1.02917	0.489	0.495	0	0	Neu-NRGN
ATP5MF	1.02871	0.317	0.275	0	0	Neu-NRGN
ELAVL4	1.02764	0.371	0.367	0	0	Neu-NRGN
RPS15	1.02739	0.503	0.501	0	0	Neu-NRGN
ATL1	1.02626	0.452	0.478	0	0	Neu-NRGN
SAP18	1.01941	0.311	0.273	0	0	Neu-NRGN
NDUFAB1	1.01794	0.315	0.281	0	0	Neu-NRGN
PARK7	1.01162	0.355	0.338	0	0	Neu-NRGN
GABRB2	1.00961	0.65	0.541	0	0	Neu-NRGN
DGKZ	1.00842	0.422	0.433	0	0	Neu-NRGN
ATP6V0A1	1.00726	0.48	0.524	0	0	Neu-NRGN
ACTR2	1.00499	0.437	0.471	0	0	Neu-NRGN
PIK3R1	1.00382	0.596	0.623	0	0	Neu-NRGN
RPL38	1.003	0.403	0.392	0	0	Neu-NRGN
RPS14	0.998418	0.46	0.47	0	0	Neu-NRGN
ARHGDIA	0.996663	0.277	0.229	0	0	Neu-NRGN
NBL1	0.993841	0.256	0.204	0	0	Neu-NRGN
GAS7	0.988537	0.539	0.555	0	0	Neu-NRGN
RPL9	0.98297	0.475	0.491	0	0	Neu-NRGN
BSG	0.982711	0.409	0.389	0	0	Neu-NRGN
RPL32	0.979466	0.494	0.507	0	0	Neu-NRGN
RPLP1	0.979234	0.507	0.514	0	0	Neu-NRGN
ETS2	0.978235	0.267	0.222	0	0	Neu-NRGN
RPL24	0.968682	0.426	0.446	0	0	Neu-NRGN
GNB1	0.966061	0.518	0.573	0	0	Neu-NRGN
NECAB1	0.962064	0.578	0.543	0	0	Neu-NRGN
GABBR1	0.952734	0.434	0.467	0	0	Neu-NRGN
RPL36	0.951621	0.431	0.438	0	0	Neu-NRGN
KIF21A	0.951557	0.512	0.565	0	0	Neu-NRGN
TESPA1	0.946446	0.298	0.251	0	0	Neu-NRGN
RPS23	0.944877	0.459	0.47	0	0	Neu-NRGN
PAK1	0.933679	0.484	0.502	0	0	Neu-NRGN
APLP1	0.933405	0.524	0.528	0	0	Neu-NRGN
RPL3	0.93018	0.534	0.546	0	0	Neu-NRGN
NAP1L1	0.9286	0.499	0.562	0	0	Neu-NRGN
RPL37A	0.928304	0.532	0.563	0	0	Neu-NRGN
RAB2A	0.920635	0.489	0.557	0	0	Neu-NRGN
FBXW7	0.907802	0.588	0.58	0	0	Neu-NRGN
RPL26	0.907548	0.458	0.493	0	0	Neu-NRGN
GABBR2	0.871729	0.587	0.518	0	0	Neu-NRGN
KIF5C	0.868705	0.591	0.628	0	0	Neu-NRGN
EEF1A1	0.86429	0.585	0.624	0	0	Neu-NRGN
FTL	0.863436	0.637	0.656	0	0	Neu-NRGN
PTMA	0.847996	0.555	0.596	0	0	Neu-NRGN
RPL13	0.814443	0.577	0.622	0	0	Neu-NRGN
PPP3CA	0.812577	0.732	0.733	0	0	Neu-NRGN
PAFAH1B1	0.798419	0.543	0.652	0	0	Neu-NRGN
CHL1	0.798332	0.545	0.552	0	0	Neu-NRGN
CABP1	0.767153	0.448	0.425	0	0	Neu-NRGN
PRKACB	0.763037	0.607	0.695	0	0	Neu-NRGN
SORL1	0.757127	0.525	0.545	0	0	Neu-NRGN
SYN2	0.720548	0.519	0.507	0	0	Neu-NRGN
NELL2	0.678675	0.56	0.499	0	0	Neu-NRGN
MEF2C	0.656896	0.796	0.721	0	0	Neu-NRGN
MYCBP2	0.646139	0.603	0.707	0	0	Neu-NRGN
TTC3	0.610254	0.626	0.74	0	0	Neu-NRGN
PSD3	0.601062	0.632	0.732	0	0	Neu-NRGN
SEPTIN7	0.541638	0.73	0.792	0	0	Neu-NRGN
GPM6A	0.432855	0.857	0.781	0	0	Neu-NRGN
RNMT	0.381679	0.238	0.426	0	0	Neu-NRGN
ARID4A	0.37962	0.254	0.461	0	0	Neu-NRGN
SOGA3	0.37484	0.152	0.287	0	0	Neu-NRGN
CIAO1	0.369842	0.173	0.325	0	0	Neu-NRGN
RNF10	0.359166	0.177	0.326	0	0	Neu-NRGN
CKAP5	0.356063	0.187	0.354	0	0	Neu-NRGN
TOP2B	0.352903	0.239	0.431	0	0	Neu-NRGN
RSRC2	0.347503	0.177	0.327	0	0	Neu-NRGN
FAM81A	0.345215	0.164	0.306	0	0	Neu-NRGN
GOPC	0.341776	0.186	0.349	0	0	Neu-NRGN
PANK3	0.341155	0.143	0.276	0	0	Neu-NRGN
CSNK1E	0.339969	0.196	0.358	0	0	Neu-NRGN
CASD1	0.337485	0.223	0.403	0	0	Neu-NRGN
ZER1	0.336738	0.213	0.388	0	0	Neu-NRGN
LARS	0.336559	0.191	0.363	0	0	Neu-NRGN
C11orf58	0.334889	0.241	0.437	0	0	Neu-NRGN
KPNA6	0.334141	0.184	0.346	0	0	Neu-NRGN
UBQLN1	0.330535	0.178	0.34	0	0	Neu-NRGN
PCBP2	0.327379	0.234	0.421	0	0	Neu-NRGN
SELENOF	0.325702	0.16	0.302	0	0	Neu-NRGN
SAMD8	0.32545	0.143	0.28	0	0	Neu-NRGN
HABP4	0.325307	0.152	0.289	0	0	Neu-NRGN
UBE4A	0.320926	0.162	0.31	0	0	Neu-NRGN
VOPP1	0.317933	0.195	0.351	0	0	Neu-NRGN
DZIP3	0.316848	0.248	0.444	0	0	Neu-NRGN
EIF2AK2	0.315702	0.169	0.319	0	0	Neu-NRGN
ZBTB38	0.312919	0.235	0.43	0	0	Neu-NRGN
TRAPPC6B	0.312401	0.138	0.277	0	0	Neu-NRGN
API5	0.310458	0.129	0.255	0	0	Neu-NRGN
RAB11FIP2	0.309427	0.167	0.32	0	0	Neu-NRGN
GMPS	0.309311	0.133	0.258	0	0	Neu-NRGN
TM9SF2	0.308964	0.151	0.29	0	0	Neu-NRGN
WIPF2	0.308752	0.212	0.395	0	0	Neu-NRGN
GOLM1	0.308717	0.155	0.304	0	0	Neu-NRGN
CCDC186	0.308471	0.147	0.302	0	0	Neu-NRGN
GOLGA3	0.308354	0.139	0.274	0	0	Neu-NRGN
CALU	0.307107	0.141	0.274	0	0	Neu-NRGN
ARL5A	0.306184	0.152	0.285	0	0	Neu-NRGN
ILF3	0.300489	0.153	0.291	0	0	Neu-NRGN
LMTK3	0.300129	0.127	0.268	0	0	Neu-NRGN
MIA3	0.299173	0.159	0.319	0	0	Neu-NRGN
B3GAT1	0.298434	0.195	0.355	0	0	Neu-NRGN
KIFC2	0.2984	0.16	0.306	0	0	Neu-NRGN
DHX36	0.297408	0.221	0.423	0	0	Neu-NRGN
PABPC1	0.29547	0.173	0.334	0	0	Neu-NRGN
RAD23B	0.294687	0.176	0.343	0	0	Neu-NRGN
CSNK1D	0.294505	0.136	0.265	0	0	Neu-NRGN
TMEM178A	0.293363	0.183	0.335	0	0	Neu-NRGN
PPP2R5E	0.293289	0.25	0.472	0	0	Neu-NRGN
PSMD11	0.292066	0.165	0.321	0	0	Neu-NRGN
PRKDC	0.291873	0.255	0.466	0	0	Neu-NRGN
UBA2	0.289177	0.174	0.344	0	0	Neu-NRGN
GGNBP2	0.288229	0.16	0.314	0	0	Neu-NRGN
DGKE	0.288216	0.138	0.286	0	0	Neu-NRGN
POLR3A	0.287224	0.121	0.257	0	0	Neu-NRGN
CCDC92	0.285865	0.212	0.407	0	0	Neu-NRGN
TMED10	0.285563	0.161	0.296	0	0	Neu-NRGN
SMIM14	0.285509	0.164	0.32	0	0	Neu-NRGN
SHOC2	0.285274	0.167	0.324	0	0	Neu-NRGN
CRBN	0.284901	0.173	0.353	0	0	Neu-NRGN
GSPT1	0.284753	0.147	0.302	0	0	Neu-NRGN
SSR1	0.283988	0.148	0.292	0	0	Neu-NRGN
IP6K1	0.28263	0.156	0.317	0	0	Neu-NRGN
PPIG	0.28253	0.221	0.436	0	0	Neu-NRGN
SIN3B	0.281642	0.146	0.299	0	0	Neu-NRGN
SNHG6	0.281636	0.139	0.273	0	0	Neu-NRGN
RAB5A	0.280353	0.138	0.275	0	0	Neu-NRGN
PLEKHM2	0.278248	0.127	0.258	0	0	Neu-NRGN
KIAA0232	0.278182	0.281	0.509	0	0	Neu-NRGN
KPNB1	0.27684	0.217	0.424	0	0	Neu-NRGN
IARS	0.276802	0.173	0.349	0	0	Neu-NRGN
FEZ2	0.276222	0.217	0.406	0	0	Neu-NRGN
EIF5B	0.275408	0.153	0.316	0	0	Neu-NRGN
NDUFV3	0.274048	0.126	0.269	0	0	Neu-NRGN
TUBGCP2	0.273322	0.134	0.268	0	0	Neu-NRGN
FBXO3	0.272968	0.125	0.263	0	0	Neu-NRGN
CTNNB1	0.270711	0.206	0.395	0	0	Neu-NRGN
BACE1	0.270092	0.158	0.294	0	0	Neu-NRGN
SH3BP5	0.269715	0.153	0.305	0	0	Neu-NRGN
ZSCAN18	0.269213	0.154	0.321	0	0	Neu-NRGN
DNAJC7	0.266618	0.167	0.34	0	0	Neu-NRGN
ATPAF1	0.265938	0.128	0.269	0	0	Neu-NRGN
SMIM7	0.265717	0.137	0.274	0	0	Neu-NRGN
CERT1	0.265203	0.233	0.442	0	0	Neu-NRGN
UBE2D2	0.264404	0.203	0.393	0	0	Neu-NRGN
SSBP1	0.263576	0.148	0.305	0	0	Neu-NRGN
BEND6	0.262441	0.146	0.299	0	0	Neu-NRGN
CCDC6	0.26201	0.17	0.348	0	0	Neu-NRGN
SF3B2	0.260857	0.136	0.272	0	0	Neu-NRGN
YIPF4	0.258057	0.162	0.337	0	0	Neu-NRGN
COPB2	0.25769	0.129	0.264	0	0	Neu-NRGN
OGA	0.256553	0.304	0.535	0	0	Neu-NRGN
PRDM2	0.256125	0.261	0.482	0	0	Neu-NRGN
GTF3C1	0.255846	0.137	0.29	0	0	Neu-NRGN
SEC23A	0.25568	0.147	0.311	0	0	Neu-NRGN
CCDC136	0.253811	0.129	0.273	0	0	Neu-NRGN
UBE2W	0.252515	0.194	0.394	0	0	Neu-NRGN
SUDS3	0.251918	0.122	0.26	0	0	Neu-NRGN
GALNT11	0.250051	0.228	0.425	0	0	Neu-NRGN
NCALD	0.647401	0.498	0.521	7.35695e-308	2.16508e-303	Neu-NRGN
SEPTIN9	0.29934	0.131	0.251	6.99772e-307	2.05936e-302	Neu-NRGN
VSTM2L	1.04511	0.285	0.248	9.7277e-306	2.86276e-301	Neu-NRGN
AFG3L2	0.322262	0.131	0.251	1.76543e-305	5.19549e-301	Neu-NRGN
DDRGK1	0.335565	0.14	0.265	1.74453e-304	5.13399e-300	Neu-NRGN
ATP6V1D	1.03955	0.346	0.332	2.53036e-304	7.4466e-300	Neu-NRGN
H2AFZ	1.04589	0.333	0.311	1.89892e-303	5.58832e-299	Neu-NRGN
LRP1	0.28545	0.223	0.391	5.35783e-303	1.57676e-298	Neu-NRGN
MSL1	0.348637	0.155	0.288	5.54672e-303	1.63234e-298	Neu-NRGN
RPS21	0.961456	0.407	0.415	9.6416e-303	2.83743e-298	Neu-NRGN
CCM2	0.26875	0.155	0.284	1.77969e-301	5.23745e-297	Neu-NRGN
ITPK1	0.309586	0.203	0.361	1.47947e-300	4.35392e-296	Neu-NRGN
UHRF1BP1L	0.378206	0.181	0.33	7.89189e-300	2.32251e-295	Neu-NRGN
B4GALT5	0.348751	0.164	0.301	3.35087e-296	9.86127e-292	Neu-NRGN
TRIM37	1.0718	0.385	0.403	6.295e-296	1.85256e-291	Neu-NRGN
GNG2	0.263971	0.141	0.262	1.13134e-295	3.32941e-291	Neu-NRGN
EIF5	1.00031	0.404	0.427	4.38626e-293	1.29083e-288	Neu-NRGN
WASF1	0.909064	0.409	0.432	9.65249e-289	2.84063e-284	Neu-NRGN
PNMA1	0.994528	0.266	0.225	1.17828e-288	3.46756e-284	Neu-NRGN
ACTN1	0.258558	0.193	0.341	3.30115e-288	9.71496e-284	Neu-NRGN
FAU	0.936601	0.399	0.406	8.43082e-288	2.4811e-283	Neu-NRGN
DHX30	0.368326	0.168	0.306	5.43896e-287	1.60063e-282	Neu-NRGN
PRDX1	0.951235	0.343	0.322	1.09449e-286	3.22097e-282	Neu-NRGN
SLC7A14	0.338097	0.161	0.292	5.85883e-286	1.72419e-281	Neu-NRGN
MPC2	1.0214	0.282	0.245	1.27891e-285	3.7637e-281	Neu-NRGN
SLITRK5	0.359577	0.153	0.282	2.35073e-283	6.91795e-279	Neu-NRGN
COPS4	0.337044	0.135	0.252	3.86936e-282	1.13871e-277	Neu-NRGN
HACD2	0.357814	0.162	0.295	7.67207e-282	2.25781e-277	Neu-NRGN
MPRIP	0.305599	0.294	0.51	3.09754e-281	9.11575e-277	Neu-NRGN
PFKL	0.262439	0.135	0.25	1.30991e-279	3.85493e-275	Neu-NRGN
PGBD5	0.275866	0.233	0.404	6.42504e-279	1.89082e-274	Neu-NRGN
KLHL2	0.326555	0.217	0.379	1.30165e-278	3.83064e-274	Neu-NRGN
FAM126B	0.418272	0.228	0.403	6.39985e-278	1.88341e-273	Neu-NRGN
TBCA	0.37115	0.24	0.419	8.98589e-276	2.64446e-271	Neu-NRGN
ATP5MG	1.01435	0.389	0.405	1.81662e-275	5.34614e-271	Neu-NRGN
RABL6	0.377552	0.184	0.328	3.80212e-275	1.11892e-270	Neu-NRGN
DDX42	0.37663	0.148	0.272	1.15377e-273	3.39542e-269	Neu-NRGN
HECTD1	0.363203	0.281	0.489	1.10944e-272	3.26497e-268	Neu-NRGN
UHMK1	1.08367	0.276	0.243	4.30528e-271	1.267e-266	Neu-NRGN
DPP8	0.392415	0.201	0.355	6.72816e-271	1.98003e-266	Neu-NRGN
ADSS	0.343511	0.178	0.315	7.69924e-270	2.26581e-265	Neu-NRGN
PLEKHB2	1.04671	0.325	0.311	2.97789e-269	8.76364e-265	Neu-NRGN
ZBTB4	0.389119	0.171	0.308	4.31634e-269	1.27026e-264	Neu-NRGN
SMARCA5	0.381375	0.2	0.351	1.81776e-268	5.34948e-264	Neu-NRGN
PDIA6	0.358552	0.158	0.285	2.18167e-268	6.42044e-264	Neu-NRGN
BRSK1	0.355749	0.174	0.31	5.65329e-268	1.66371e-263	Neu-NRGN
MAP2	0.492591	0.622	0.672	8.56558e-268	2.52076e-263	Neu-NRGN
RPS18	0.87107	0.442	0.475	1.43702e-267	4.22901e-263	Neu-NRGN
UBE2E3	0.300106	0.277	0.472	3.35624e-265	9.87707e-261	Neu-NRGN
2022-03-06	0.853154	0.488	0.59	2.77873e-264	8.17753e-260	Neu-NRGN
RPS3A	0.923948	0.422	0.449	7.04319e-263	2.07274e-258	Neu-NRGN
RAB11A	0.338954	0.249	0.429	4.52134e-261	1.33059e-256	Neu-NRGN
ANXA7	0.408318	0.181	0.32	2.3235e-260	6.83782e-256	Neu-NRGN
ACTR3B	0.391323	0.169	0.302	8.60688e-260	2.53292e-255	Neu-NRGN
RPL18	0.901462	0.431	0.469	1.48727e-258	4.3769e-254	Neu-NRGN
HARS	0.37713	0.154	0.278	1.49002e-258	4.38497e-254	Neu-NRGN
ABCA3	0.402345	0.2	0.352	1.93532e-258	5.69545e-254	Neu-NRGN
SGTB	1.0711	0.289	0.263	3.08487e-258	9.07845e-254	Neu-NRGN
AASDHPPT	1.03282	0.307	0.286	4.71145e-257	1.38653e-252	Neu-NRGN
YARS	0.365263	0.139	0.254	1.79863e-256	5.29317e-252	Neu-NRGN
TGOLN2	1.02434	0.342	0.337	9.67907e-256	2.84845e-251	Neu-NRGN
C1orf122	0.294551	0.154	0.272	1.27651e-255	3.75665e-251	Neu-NRGN
PDS5B	0.273102	0.321	0.541	1.48845e-255	4.38036e-251	Neu-NRGN
STX1A	0.999205	0.32	0.306	5.79637e-255	1.70581e-250	Neu-NRGN
ZBTB7A	1.09707	0.328	0.32	7.98431e-255	2.3497e-250	Neu-NRGN
MAST3	1.00585	0.344	0.34	1.28584e-254	3.7841e-250	Neu-NRGN
TMEM150C	0.365126	0.144	0.261	4.38889e-254	1.29161e-249	Neu-NRGN
PSMA1	0.313233	0.201	0.346	3.71824e-253	1.09424e-248	Neu-NRGN
ATAD1	0.429577	0.189	0.333	6.34818e-253	1.86821e-248	Neu-NRGN
KPNA4	0.39693	0.185	0.323	2.0052e-252	5.90109e-248	Neu-NRGN
SLC6A17	1.08489	0.302	0.285	6.82894e-252	2.00969e-247	Neu-NRGN
EPRS	0.397571	0.184	0.323	1.68932e-251	4.97149e-247	Neu-NRGN
TMEM63B	0.389674	0.153	0.274	3.28951e-250	9.68069e-246	Neu-NRGN
IGSF8	0.361365	0.22	0.379	2.25637e-249	6.64026e-245	Neu-NRGN
NFIC	0.366984	0.205	0.353	2.44146e-249	7.18498e-245	Neu-NRGN
ILRUN	0.354454	0.145	0.26	7.41008e-249	2.18071e-244	Neu-NRGN
CANX	0.973482	0.395	0.422	7.60512e-249	2.23811e-244	Neu-NRGN
MRPL19	0.401848	0.158	0.281	1.65071e-247	4.85788e-243	Neu-NRGN
RAB40C	0.373197	0.162	0.286	4.23909e-245	1.24752e-240	Neu-NRGN
C4orf48	0.922375	0.342	0.33	1.03319e-242	3.04058e-238	Neu-NRGN
TSNAX	0.349394	0.143	0.255	5.84154e-242	1.71911e-237	Neu-NRGN
POLR2B	0.35986	0.154	0.272	6.95017e-242	2.04537e-237	Neu-NRGN
SLC25A46	0.427426	0.207	0.358	9.92709e-241	2.92144e-236	Neu-NRGN
C18orf32	0.994781	0.328	0.318	1.54404e-240	4.54396e-236	Neu-NRGN
DEAF1	0.400236	0.165	0.292	1.60088e-240	4.71122e-236	Neu-NRGN
ASPH	0.269017	0.278	0.461	2.44137e-240	7.1847e-236	Neu-NRGN
DCAF6	0.256126	0.275	0.459	6.8636e-240	2.01989e-235	Neu-NRGN
FBXO2	0.980398	0.28	0.251	7.74429e-240	2.27907e-235	Neu-NRGN
NDEL1	0.354335	0.141	0.252	1.53982e-238	4.53155e-234	Neu-NRGN
KIDINS220	0.257741	0.361	0.605	1.95181e-237	5.74399e-233	Neu-NRGN
SATB1	1.03286	0.303	0.285	4.87539e-237	1.43478e-232	Neu-NRGN
MRPL33	0.415447	0.18	0.312	7.99864e-237	2.35392e-232	Neu-NRGN
FXYD7	1.0114	0.299	0.281	4.78497e-236	1.40817e-231	Neu-NRGN
C6orf89	0.408316	0.183	0.318	1.00602e-234	2.96061e-230	Neu-NRGN
MAPK6	0.392601	0.172	0.298	1.87598e-234	5.52081e-230	Neu-NRGN
UBA52	0.935603	0.316	0.297	1.2521e-233	3.68481e-229	Neu-NRGN
LRPPRC	0.434443	0.247	0.423	1.25797e-233	3.70208e-229	Neu-NRGN
SNX27	0.428054	0.196	0.338	3.42365e-233	1.00755e-228	Neu-NRGN
SCN8A	0.767359	0.433	0.469	6.15644e-233	1.81178e-228	Neu-NRGN
HSP90B1	0.98214	0.364	0.374	2.38038e-232	7.00522e-228	Neu-NRGN
RPL8	0.899561	0.4	0.421	2.6136e-232	7.69155e-228	Neu-NRGN
CDC37	0.390454	0.175	0.303	3.11849e-232	9.17739e-228	Neu-NRGN
RPS24	0.843549	0.457	0.515	1.69408e-231	4.98551e-227	Neu-NRGN
RPL35A	0.949067	0.381	0.397	4.60862e-231	1.35627e-226	Neu-NRGN
COPS9	0.968131	0.311	0.293	2.3514e-230	6.91994e-226	Neu-NRGN
PSMA7	0.983105	0.33	0.323	3.82679e-229	1.12619e-224	Neu-NRGN
LAMP1	0.321667	0.175	0.298	3.14421e-228	9.2531e-224	Neu-NRGN
FAM219A	0.416114	0.18	0.313	4.80269e-228	1.41338e-223	Neu-NRGN
AHCYL1	0.286264	0.236	0.389	9.76804e-228	2.87464e-223	Neu-NRGN
RNF145	0.434016	0.207	0.356	1.54968e-226	4.56056e-222	Neu-NRGN
NPDC1	0.986849	0.39	0.425	1.11425e-224	3.27914e-220	Neu-NRGN
KCNK1	0.925134	0.362	0.374	9.69141e-224	2.85209e-219	Neu-NRGN
C1orf52	0.358565	0.145	0.255	5.1201e-223	1.50679e-218	Neu-NRGN
RPL28	0.86895	0.427	0.47	1.35114e-222	3.97627e-218	Neu-NRGN
BRSK2	0.428479	0.17	0.296	1.55165e-222	4.56634e-218	Neu-NRGN
DPY19L1	0.319607	0.145	0.253	3.67192e-222	1.08061e-217	Neu-NRGN
RPSA	0.943512	0.38	0.401	3.9296e-222	1.15644e-217	Neu-NRGN
MZT2B	0.979667	0.34	0.339	2.4535e-221	7.22042e-217	Neu-NRGN
RNPS1	0.435699	0.23	0.392	3.18707e-221	9.37922e-217	Neu-NRGN
PPME1	0.427356	0.207	0.355	1.66823e-219	4.90945e-215	Neu-NRGN
MAP1LC3A	0.921417	0.397	0.431	3.61904e-219	1.06505e-214	Neu-NRGN
CISD1	1.03443	0.319	0.313	4.27156e-219	1.25708e-214	Neu-NRGN
NPM1	0.988474	0.326	0.321	1.13419e-218	3.33781e-214	Neu-NRGN
TPD52	0.350517	0.25	0.415	2.63542e-217	7.75577e-213	Neu-NRGN
EPHA4	0.741711	0.408	0.422	9.06221e-217	2.66692e-212	Neu-NRGN
MAP4	0.302819	0.316	0.519	3.65295e-216	1.07503e-211	Neu-NRGN
RPAIN	0.391354	0.148	0.258	6.60059e-216	1.94249e-211	Neu-NRGN
DENR	0.400953	0.16	0.277	1.87064e-215	5.5051e-211	Neu-NRGN
DNAJC18	0.416547	0.147	0.257	2.30331e-215	6.77841e-211	Neu-NRGN
CUL2	0.401232	0.149	0.259	2.76783e-215	8.14546e-211	Neu-NRGN
TMEM245	0.453866	0.253	0.429	7.26501e-215	2.13802e-210	Neu-NRGN
ERGIC2	0.415846	0.168	0.288	1.33566e-214	3.93071e-210	Neu-NRGN
ATP1B3	0.398618	0.221	0.374	2.17081e-214	6.38848e-210	Neu-NRGN
GNAI2	0.26452	0.156	0.264	6.63778e-214	1.95343e-209	Neu-NRGN
ITGB1BP1	0.443765	0.205	0.349	6.77248e-214	1.99307e-209	Neu-NRGN
SLC38A2	0.348227	0.184	0.309	4.10044e-213	1.20672e-208	Neu-NRGN
PTPRA	0.262131	0.354	0.587	8.93672e-213	2.62999e-208	Neu-NRGN
PNPLA8	0.400903	0.168	0.287	4.32801e-211	1.27369e-206	Neu-NRGN
SQSTM1	0.402591	0.23	0.386	8.22004e-211	2.41907e-206	Neu-NRGN
IPCEF1	0.822969	0.323	0.307	2.3981e-210	7.05738e-206	Neu-NRGN
FAM169A	0.448157	0.216	0.365	1.24574e-209	3.66609e-205	Neu-NRGN
TAOK1	0.342042	0.338	0.567	1.65321e-208	4.86522e-204	Neu-NRGN
COPS2	0.430907	0.149	0.257	2.8366e-208	8.34782e-204	Neu-NRGN
C12orf76	0.33236	0.219	0.36	4.24749e-208	1.24999e-203	Neu-NRGN
VKORC1L1	0.39905	0.167	0.285	1.16806e-206	3.4375e-202	Neu-NRGN
SLK	0.371545	0.155	0.264	2.53875e-206	7.47128e-202	Neu-NRGN
TMX2	0.398283	0.157	0.269	1.41147e-205	4.15383e-201	Neu-NRGN
SPTBN1	0.508705	0.576	0.72	2.66871e-205	7.85375e-201	Neu-NRGN
PSMB7	0.421149	0.192	0.323	1.48292e-204	4.36409e-200	Neu-NRGN
TXN	0.945345	0.285	0.264	3.12321e-204	9.1913e-200	Neu-NRGN
ATP6V1H	0.338919	0.268	0.445	4.46797e-204	1.31488e-199	Neu-NRGN
UBL3	0.395002	0.242	0.398	1.02596e-201	3.01929e-197	Neu-NRGN
C14orf132	1.01349	0.266	0.243	1.30788e-201	3.84895e-197	Neu-NRGN
EIF4E	0.442517	0.192	0.324	1.59436e-201	4.69203e-197	Neu-NRGN
PYGB	0.382913	0.154	0.264	1.04047e-200	3.06201e-196	Neu-NRGN
SLC8A2	1.03901	0.277	0.26	1.12442e-199	3.30905e-195	Neu-NRGN
LNPEP	0.443303	0.211	0.352	1.74312e-199	5.12983e-195	Neu-NRGN
KIAA0513	1.03452	0.301	0.295	2.7215e-199	8.0091e-195	Neu-NRGN
SPTAN1	0.713569	0.472	0.557	2.73048e-198	8.03552e-194	Neu-NRGN
TOMM7	0.917726	0.35	0.355	2.78751e-198	8.20336e-194	Neu-NRGN
TBRG1	0.427567	0.21	0.351	3.65044e-198	1.07429e-193	Neu-NRGN
DDAH1	0.261724	0.224	0.361	5.50658e-198	1.62053e-193	Neu-NRGN
RPL19	0.849532	0.418	0.457	1.54529e-197	4.54764e-193	Neu-NRGN
CDC40	0.441027	0.226	0.378	1.73095e-197	5.09403e-193	Neu-NRGN
SYNGAP1	0.426949	0.16	0.274	2.3566e-197	6.93523e-193	Neu-NRGN
USP22	0.987531	0.383	0.424	3.49769e-197	1.02934e-192	Neu-NRGN
ATP5ME	0.896877	0.392	0.421	1.85588e-196	5.46168e-192	Neu-NRGN
DNM1L	0.380895	0.306	0.511	7.91333e-196	2.32881e-191	Neu-NRGN
LMTK2	0.421707	0.229	0.382	1.86238e-195	5.48079e-191	Neu-NRGN
RORB	0.695874	0.352	0.323	6.29715e-195	1.85319e-190	Neu-NRGN
VXN	0.973251	0.29	0.275	8.78735e-195	2.58603e-190	Neu-NRGN
SELENOI	0.452515	0.168	0.284	1.89471e-193	5.57594e-189	Neu-NRGN
CHURC1	0.423901	0.173	0.289	2.15648e-193	6.3463e-189	Neu-NRGN
CD59	0.91488	0.275	0.253	3.13102e-192	9.21428e-188	Neu-NRGN
KCNJ6	0.316211	0.231	0.374	2.09861e-191	6.17601e-187	Neu-NRGN
COX5A	0.940154	0.292	0.275	2.18134e-191	6.41947e-187	Neu-NRGN
WDR47	1.01717	0.307	0.303	1.29729e-190	3.81778e-186	Neu-NRGN
TTBK2	0.412971	0.282	0.469	1.55622e-190	4.5798e-186	Neu-NRGN
RAB3C	0.758295	0.392	0.408	1.02175e-189	3.00692e-185	Neu-NRGN
STUB1	0.954806	0.296	0.283	5.80311e-188	1.7078e-183	Neu-NRGN
CREBRF	0.501198	0.193	0.322	2.64e-186	7.76926e-182	Neu-NRGN
ZNF706	0.43761	0.25	0.412	6.08533e-186	1.79085e-181	Neu-NRGN
PFKP	0.948151	0.328	0.332	6.72068e-186	1.97783e-181	Neu-NRGN
TIPRL	0.449586	0.162	0.274	1.17611e-185	3.46119e-181	Neu-NRGN
ERICH3	0.430055	0.151	0.255	4.19979e-185	1.23596e-180	Neu-NRGN
FAM131A	1.0074	0.285	0.274	1.52341e-184	4.48325e-180	Neu-NRGN
RNF157	0.45286	0.216	0.358	2.71068e-184	7.97727e-180	Neu-NRGN
HDGFL3	0.456556	0.235	0.389	3.24567e-184	9.55167e-180	Neu-NRGN
TIMP2	0.294655	0.211	0.337	3.78172e-184	1.11292e-179	Neu-NRGN
PPM1K	0.457387	0.271	0.449	4.73584e-183	1.39371e-178	Neu-NRGN
CYLD	0.449528	0.203	0.334	5.33648e-183	1.57047e-178	Neu-NRGN
PCDH17	0.349228	0.188	0.307	9.95416e-183	2.92941e-178	Neu-NRGN
NPEPPS	0.407144	0.292	0.485	1.16863e-182	3.43915e-178	Neu-NRGN
RB1CC1	0.42601	0.296	0.49	2.4194e-182	7.12006e-178	Neu-NRGN
LRRC8B	0.339002	0.294	0.479	5.04652e-182	1.48514e-177	Neu-NRGN
INF2	0.281961	0.157	0.257	2.40489e-181	7.07735e-177	Neu-NRGN
RGS7BP	0.415581	0.203	0.333	5.17714e-179	1.52358e-174	Neu-NRGN
KLC2	0.985557	0.25	0.227	1.01968e-178	3.00082e-174	Neu-NRGN
MRPL41	0.419118	0.195	0.319	1.75266e-178	5.15791e-174	Neu-NRGN
MOSMO	0.442281	0.259	0.425	3.73032e-177	1.0978e-172	Neu-NRGN
BBS7	0.461751	0.171	0.285	9.38403e-177	2.76163e-172	Neu-NRGN
NRCAM	0.363804	0.622	0.654	1.00488e-176	2.95725e-172	Neu-NRGN
PSMC5	0.910752	0.266	0.245	1.03558e-176	3.0476e-172	Neu-NRGN
RAB1A	0.41936	0.254	0.415	3.9365e-176	1.15847e-171	Neu-NRGN
PALM	0.405987	0.161	0.269	4.64496e-176	1.36697e-171	Neu-NRGN
PRPF8	0.422871	0.175	0.29	5.00799e-176	1.4738e-171	Neu-NRGN
LRP11	0.46484	0.164	0.274	5.10033e-176	1.50098e-171	Neu-NRGN
RAP2A	1.01329	0.315	0.318	6.49395e-176	1.9111e-171	Neu-NRGN
ACOT7	0.989888	0.32	0.329	1.26874e-174	3.73378e-170	Neu-NRGN
COPS6	0.405752	0.158	0.262	2.34513e-173	6.90149e-169	Neu-NRGN
DNAJB6	0.946154	0.377	0.412	9.55179e-173	2.811e-168	Neu-NRGN
BAIAP2	0.974727	0.303	0.301	8.72468e-171	2.56759e-166	Neu-NRGN
RAB40B	0.391327	0.217	0.348	1.04341e-170	3.07066e-166	Neu-NRGN
ZCCHC17	0.465286	0.192	0.316	1.15297e-170	3.39307e-166	Neu-NRGN
GRB2	0.404303	0.207	0.336	3.40811e-170	1.00297e-165	Neu-NRGN
AGPAT3	0.454875	0.198	0.325	5.59107e-169	1.64539e-164	Neu-NRGN
TNPO2	0.444172	0.163	0.27	9.51344e-169	2.79971e-164	Neu-NRGN
OMG	0.367911	0.166	0.271	1.38278e-168	4.0694e-164	Neu-NRGN
ACTR3	0.403328	0.194	0.313	2.09754e-167	6.17285e-163	Neu-NRGN
SCRN1	0.979627	0.341	0.364	3.22836e-166	9.50075e-162	Neu-NRGN
EIF4H	0.946886	0.305	0.303	1.37614e-164	4.04983e-160	Neu-NRGN
CXXC5	0.94007	0.284	0.273	4.22294e-164	1.24277e-159	Neu-NRGN
SUGT1	0.448373	0.18	0.294	1.00554e-163	2.95922e-159	Neu-NRGN
RAB14	0.979473	0.326	0.338	1.64692e-163	4.84673e-159	Neu-NRGN
ATN1	0.398465	0.16	0.261	2.07064e-163	6.09368e-159	Neu-NRGN
MIGA1	0.464716	0.265	0.431	3.16841e-163	9.32431e-159	Neu-NRGN
CAMK2G	0.753894	0.423	0.473	6.1255e-163	1.80267e-158	Neu-NRGN
NDUFV1	0.44203	0.25	0.406	4.62617e-162	1.36144e-157	Neu-NRGN
CSDE1	0.935944	0.394	0.447	7.62009e-162	2.24252e-157	Neu-NRGN
SEPTIN3	0.997546	0.278	0.27	1.14086e-161	3.35743e-157	Neu-NRGN
CNBP	0.417157	0.155	0.254	1.23856e-161	3.64494e-157	Neu-NRGN
SERF2	0.870256	0.324	0.325	3.19235e-161	9.39477e-157	Neu-NRGN
NISCH	0.45359	0.21	0.342	4.24889e-161	1.25041e-156	Neu-NRGN
PSMA6	0.447704	0.181	0.295	7.53498e-161	2.21747e-156	Neu-NRGN
COX7A2L	0.958914	0.337	0.354	8.57356e-161	2.52311e-156	Neu-NRGN
INPP5F	0.950863	0.37	0.408	1.81157e-160	5.33126e-156	Neu-NRGN
NACA	0.858728	0.416	0.472	2.39888e-160	7.05966e-156	Neu-NRGN
PITPNB	0.456438	0.205	0.332	1.05635e-159	3.10874e-155	Neu-NRGN
NDUFB5	0.925204	0.268	0.253	1.72957e-158	5.08994e-154	Neu-NRGN
TTYH1	0.272649	0.252	0.391	2.27136e-158	6.68437e-154	Neu-NRGN
RPS7	0.894573	0.393	0.436	3.97531e-158	1.16989e-153	Neu-NRGN
UGP2	0.438018	0.245	0.395	3.05309e-157	8.98493e-153	Neu-NRGN
SDHA	0.440427	0.183	0.296	5.25999e-157	1.54796e-152	Neu-NRGN
NDUFB8	0.877038	0.408	0.468	3.96684e-156	1.1674e-151	Neu-NRGN
SSBP4	0.459674	0.179	0.292	4.38463e-156	1.29035e-151	Neu-NRGN
TECR	0.380814	0.176	0.283	3.45266e-155	1.01608e-150	Neu-NRGN
VPS28	0.422919	0.168	0.271	2.49396e-153	7.33947e-149	Neu-NRGN
FBXO44	0.479096	0.179	0.29	1.21428e-152	3.57349e-148	Neu-NRGN
ZFAND5	0.937545	0.328	0.339	4.65127e-152	1.36882e-147	Neu-NRGN
TUSC3	0.433091	0.223	0.359	5.33334e-152	1.56955e-147	Neu-NRGN
SKIL	0.431868	0.155	0.251	1.08892e-151	3.20457e-147	Neu-NRGN
REX1BD	0.467646	0.217	0.349	7.62036e-151	2.2426e-146	Neu-NRGN
NIPAL3	0.35835	0.182	0.288	3.81449e-150	1.12257e-145	Neu-NRGN
MICOS10	0.864551	0.321	0.326	4.05531e-150	1.19344e-145	Neu-NRGN
HDLBP	0.477389	0.23	0.369	1.25313e-149	3.68783e-145	Neu-NRGN
NDUFC1	0.903838	0.255	0.238	1.51641e-149	4.46265e-145	Neu-NRGN
RPL21	0.865039	0.403	0.452	5.89447e-149	1.73468e-144	Neu-NRGN
RPL14	0.874263	0.398	0.449	6.86169e-148	2.01933e-143	Neu-NRGN
CDS2	0.464386	0.214	0.342	8.16944e-148	2.40418e-143	Neu-NRGN
PSMC6	0.466968	0.181	0.29	1.35493e-146	3.98743e-142	Neu-NRGN
KLHL42	0.501226	0.224	0.36	3.44358e-146	1.01341e-141	Neu-NRGN
SH3GL2	0.605469	0.422	0.447	4.95581e-146	1.45844e-141	Neu-NRGN
KLHDC2	0.46624	0.17	0.274	1.54613e-145	4.55012e-141	Neu-NRGN
ZNF25	0.494353	0.165	0.267	1.58055e-145	4.6514e-141	Neu-NRGN
NCKAP1	0.788065	0.448	0.548	6.78588e-145	1.99702e-140	Neu-NRGN
MTDH	0.431979	0.319	0.514	8.85331e-145	2.60544e-140	Neu-NRGN
GALNT8	0.419325	0.157	0.253	1.40454e-144	4.13343e-140	Neu-NRGN
NDUFA3	0.883352	0.265	0.249	1.9032e-144	5.60094e-140	Neu-NRGN
ABAT	0.445776	0.214	0.341	3.83321e-144	1.12807e-139	Neu-NRGN
IQSEC1	0.275304	0.335	0.525	4.30897e-144	1.26809e-139	Neu-NRGN
CLVS2	0.46393	0.201	0.321	9.769e-144	2.87492e-139	Neu-NRGN
RPL35	0.856128	0.379	0.413	1.67366e-143	4.92541e-139	Neu-NRGN
CAPRIN1	0.452475	0.187	0.298	7.96357e-143	2.3436e-138	Neu-NRGN
PKIA	0.486616	0.202	0.323	1.7349e-141	5.10562e-137	Neu-NRGN
CNST	0.521615	0.197	0.315	1.13436e-139	3.33832e-135	Neu-NRGN
PCNP	0.509285	0.194	0.31	1.78651e-139	5.25751e-135	Neu-NRGN
UBE2K	0.441484	0.309	0.499	5.22456e-139	1.53754e-134	Neu-NRGN
PITPNA	0.476008	0.19	0.303	1.00539e-138	2.95876e-134	Neu-NRGN
ACSL6	0.404578	0.234	0.366	3.8867e-138	1.14382e-133	Neu-NRGN
CELF4	0.616349	0.438	0.483	1.32303e-137	3.89354e-133	Neu-NRGN
ZHX1	0.480649	0.16	0.255	3.46726e-137	1.02038e-132	Neu-NRGN
NDUFB10	0.886201	0.275	0.265	3.82831e-137	1.12663e-132	Neu-NRGN
SESN3	0.444935	0.251	0.396	7.74763e-137	2.28005e-132	Neu-NRGN
TOMM70	0.480595	0.159	0.254	1.38246e-136	4.06843e-132	Neu-NRGN
FAXC	0.507805	0.169	0.272	3.12829e-136	9.20624e-132	Neu-NRGN
EPM2AIP1	0.500756	0.199	0.315	4.81518e-136	1.41706e-131	Neu-NRGN
BRI3	0.450845	0.163	0.26	5.66859e-136	1.66821e-131	Neu-NRGN
SYT7	0.930637	0.281	0.282	5.70377e-136	1.67856e-131	Neu-NRGN
SRSF3	0.443961	0.191	0.3	6.087e-136	1.79134e-131	Neu-NRGN
CACYBP	0.909405	0.257	0.243	7.80001e-136	2.29546e-131	Neu-NRGN
RPH3A	0.826144	0.347	0.369	8.29249e-134	2.4404e-129	Neu-NRGN
LNPK	0.511548	0.198	0.315	8.58727e-134	2.52715e-129	Neu-NRGN
KNDC1	0.450583	0.192	0.303	1.69566e-133	4.99015e-129	Neu-NRGN
DYNC1LI1	0.496489	0.185	0.293	2.16261e-133	6.36435e-129	Neu-NRGN
RAB18	0.481975	0.204	0.323	3.09634e-133	9.11221e-129	Neu-NRGN
CLTB	0.927527	0.281	0.279	1.40231e-130	4.12685e-126	Neu-NRGN
DUT	0.469427	0.185	0.292	2.2915e-130	6.74366e-126	Neu-NRGN
ADAR	0.513114	0.223	0.353	6.36481e-130	1.8731e-125	Neu-NRGN
SDHC	0.469599	0.171	0.27	5.73082e-129	1.68652e-124	Neu-NRGN
CAMK2D	0.314507	0.33	0.503	1.0133e-128	2.98205e-124	Neu-NRGN
FKBP3	0.510303	0.196	0.31	5.91304e-128	1.74015e-123	Neu-NRGN
NDFIP2	0.911797	0.344	0.375	6.076e-128	1.78811e-123	Neu-NRGN
KCNC1	0.482402	0.193	0.303	1.70587e-127	5.0202e-123	Neu-NRGN
TM9SF3	0.501058	0.244	0.385	1.18097e-126	3.47548e-122	Neu-NRGN
IMMT	0.487348	0.189	0.296	1.28328e-125	3.77657e-121	Neu-NRGN
BCAP29	0.951436	0.338	0.371	3.81604e-125	1.12302e-120	Neu-NRGN
CLSTN3	0.982368	0.318	0.341	4.83542e-125	1.42302e-120	Neu-NRGN
MPPED1	0.41197	0.193	0.3	3.23492e-124	9.52004e-120	Neu-NRGN
DGCR2	0.493319	0.203	0.319	4.23777e-124	1.24713e-119	Neu-NRGN
RAB6A	0.40311	0.327	0.522	8.97668e-124	2.64175e-119	Neu-NRGN
TMEM230	0.446021	0.18	0.281	9.10659e-124	2.67998e-119	Neu-NRGN
ABHD17A	0.380012	0.161	0.25	1.53877e-121	4.52844e-117	Neu-NRGN
PRKCZ	0.495743	0.227	0.357	2.06767e-121	6.08496e-117	Neu-NRGN
PPA1	0.907636	0.343	0.373	9.61746e-121	2.83032e-116	Neu-NRGN
RPL29	0.850579	0.366	0.402	1.13237e-120	3.33244e-116	Neu-NRGN
FDPS	0.458729	0.186	0.289	5.78873e-120	1.70356e-115	Neu-NRGN
RPLP2	0.843078	0.358	0.39	2.14323e-119	6.3073e-115	Neu-NRGN
HAGH	0.513799	0.24	0.376	1.0243e-118	3.01441e-114	Neu-NRGN
GDI2	0.468007	0.193	0.3	1.16342e-118	3.42384e-114	Neu-NRGN
RPS2	0.820314	0.349	0.377	2.53837e-118	7.47017e-114	Neu-NRGN
RPS27	0.708909	0.44	0.51	1.20119e-117	3.53498e-113	Neu-NRGN
PARP1	0.470877	0.166	0.258	1.3472e-117	3.96469e-113	Neu-NRGN
DSTYK	0.518747	0.176	0.275	1.79454e-117	5.28115e-113	Neu-NRGN
HSPA5	0.808245	0.264	0.256	5.62432e-117	1.65518e-112	Neu-NRGN
UBE2Z	0.465774	0.171	0.265	1.62506e-116	4.78239e-112	Neu-NRGN
RPL27	0.876568	0.299	0.305	3.50325e-116	1.03097e-111	Neu-NRGN
CAB39	0.489871	0.254	0.396	2.58184e-115	7.5981e-111	Neu-NRGN
LMO3	0.748372	0.392	0.437	7.28459e-114	2.14378e-109	Neu-NRGN
TSPAN13	0.935765	0.283	0.291	5.34087e-112	1.57176e-107	Neu-NRGN
RPL5	0.830651	0.401	0.467	1.28742e-111	3.78875e-107	Neu-NRGN
UQCRFS1	0.882001	0.25	0.242	2.03224e-111	5.98068e-107	Neu-NRGN
UNC13A	0.902477	0.33	0.362	2.22959e-111	6.56145e-107	Neu-NRGN
TBC1D9	0.479505	0.182	0.281	4.37192e-111	1.28661e-106	Neu-NRGN
NR1D2	0.540049	0.223	0.346	7.34524e-111	2.16163e-106	Neu-NRGN
MGLL	0.40032	0.262	0.398	2.17371e-110	6.39702e-106	Neu-NRGN
GRIN2B	0.350082	0.54	0.546	1.56504e-109	4.60576e-105	Neu-NRGN
B4GALT6	0.504043	0.164	0.254	1.86742e-109	5.49563e-105	Neu-NRGN
PRKAR2B	0.481816	0.217	0.334	3.63307e-109	1.06917e-104	Neu-NRGN
TCAF1	0.961096	0.32	0.349	3.66728e-109	1.07924e-104	Neu-NRGN
HMGCS1	0.849529	0.286	0.291	2.55797e-108	7.52785e-104	Neu-NRGN
ELAVL3	0.419672	0.322	0.503	5.84116e-108	1.71899e-103	Neu-NRGN
GUCY1A2	0.33313	0.287	0.426	2.64445e-107	7.78234e-103	Neu-NRGN
NDUFB7	0.812092	0.267	0.262	5.27005e-107	1.55092e-102	Neu-NRGN
MYO5A	0.561767	0.516	0.652	7.15782e-107	2.10647e-102	Neu-NRGN
ASPHD1	0.494929	0.18	0.277	3.05009e-106	8.97612e-102	Neu-NRGN
TXNL4A	0.530681	0.209	0.322	3.83421e-106	1.12837e-101	Neu-NRGN
AKIRIN1	0.458212	0.164	0.251	4.24748e-106	1.24999e-101	Neu-NRGN
P4HTM	0.527209	0.219	0.339	2.92257e-105	8.60084e-101	Neu-NRGN
CNTNAP1	0.957302	0.25	0.247	4.36047e-105	1.28324e-100	Neu-NRGN
VDAC3	0.913961	0.35	0.396	6.99873e-105	2.05966e-100	Neu-NRGN
MAPRE2	0.316629	0.371	0.576	8.16063e-105	2.40159e-100	Neu-NRGN
PPP2CA	0.904029	0.301	0.316	1.83705e-104	5.40625e-100	Neu-NRGN
ATP5PB	0.85951	0.25	0.243	3.00479e-104	8.84279e-100	Neu-NRGN
SRP9	0.871385	0.265	0.263	3.83504e-104	1.12862e-99	Neu-NRGN
ARL6IP4	0.500909	0.219	0.333	1.36924e-102	4.02954e-98	Neu-NRGN
DCTN2	0.516381	0.186	0.284	4.56325e-102	1.34292e-97	Neu-NRGN
LUZP1	0.491266	0.244	0.375	1.1349e-101	3.33989e-97	Neu-NRGN
FAM217B	0.935826	0.253	0.25	4.63479e-101	1.36397e-96	Neu-NRGN
SSX2IP	0.936869	0.336	0.376	5.13925e-100	1.51243e-95	Neu-NRGN
PSMD1	0.492501	0.29	0.452	1.40971e-99	4.14862e-95	Neu-NRGN
XRCC5	0.45692	0.319	0.498	1.90299e-99	5.60031e-95	Neu-NRGN
CAND1	0.548474	0.244	0.376	3.00475e-99	8.84269e-95	Neu-NRGN
FGFR1OP2	0.516068	0.23	0.351	3.84059e-99	1.13025e-94	Neu-NRGN
MICU3	0.42054	0.339	0.531	5.15838e-99	1.51806e-94	Neu-NRGN
ACTR1B	0.515151	0.177	0.27	6.4402e-99	1.89529e-94	Neu-NRGN
VCP	0.51784	0.206	0.314	1.38909e-98	4.08797e-94	Neu-NRGN
AP3S1	0.519553	0.232	0.355	2.11485e-96	6.22379e-92	Neu-NRGN
RCAN2	0.293328	0.349	0.518	2.25071e-96	6.62362e-92	Neu-NRGN
HSPA4	0.933795	0.284	0.296	2.68399e-96	7.89871e-92	Neu-NRGN
PSIP1	0.528275	0.283	0.438	3.37228e-94	9.92427e-90	Neu-NRGN
TMEM205	0.484752	0.175	0.265	8.89729e-93	2.61838e-88	Neu-NRGN
LMBRD2	0.973239	0.299	0.323	4.81391e-92	1.41669e-87	Neu-NRGN
CFAP36	0.556365	0.217	0.33	2.61648e-91	7.70004e-87	Neu-NRGN
NDUFS7	0.455477	0.181	0.27	3.59825e-91	1.05893e-86	Neu-NRGN
NAPG	0.539422	0.22	0.334	3.74506e-91	1.10213e-86	Neu-NRGN
SPINT2	0.87131	0.279	0.289	5.26458e-91	1.54931e-86	Neu-NRGN
PTPN5	0.562413	0.188	0.286	1.09706e-90	3.22853e-86	Neu-NRGN
RHOA	0.455065	0.188	0.279	1.58467e-90	4.66352e-86	Neu-NRGN
CTSF	0.508276	0.193	0.291	3.69172e-90	1.08644e-85	Neu-NRGN
ZRANB1	0.504586	0.174	0.261	5.7976e-90	1.70618e-85	Neu-NRGN
PDIA3	0.486392	0.186	0.279	6.9141e-90	2.03475e-85	Neu-NRGN
SCN1A	0.644945	0.432	0.487	1.37092e-89	4.03448e-85	Neu-NRGN
GTF3A	0.507867	0.168	0.252	3.37701e-88	9.93821e-84	Neu-NRGN
BNIP3L	0.499023	0.276	0.42	6.70332e-88	1.97272e-83	Neu-NRGN
RPL18A	0.830629	0.327	0.355	6.35187e-87	1.86929e-82	Neu-NRGN
ARL3	0.542891	0.2	0.299	1.67033e-86	4.91562e-82	Neu-NRGN
PSMD8	0.856346	0.263	0.267	4.77856e-86	1.40628e-81	Neu-NRGN
CD81	0.774138	0.339	0.368	4.8708e-86	1.43343e-81	Neu-NRGN
NDUFA11	0.83081	0.267	0.27	5.84465e-86	1.72002e-81	Neu-NRGN
PDE4DIP	0.458472	0.304	0.467	1.01298e-85	2.98111e-81	Neu-NRGN
NCEH1	0.946225	0.285	0.303	2.83315e-85	8.33769e-81	Neu-NRGN
STK25	0.521906	0.192	0.288	6.31105e-85	1.85728e-80	Neu-NRGN
UROS	0.528196	0.187	0.28	2.13484e-84	6.28263e-80	Neu-NRGN
RPL11	0.758134	0.394	0.457	2.41557e-84	7.10879e-80	Neu-NRGN
MAP2K4	0.419547	0.342	0.528	4.65778e-84	1.37074e-79	Neu-NRGN
AP3D1	0.5033	0.209	0.312	8.56366e-84	2.5202e-79	Neu-NRGN
UQCRC1	0.85229	0.249	0.251	5.48191e-82	1.61327e-77	Neu-NRGN
TERF2IP	0.788519	0.413	0.503	1.48823e-81	4.3797e-77	Neu-NRGN
DNAJC5	0.904119	0.3	0.325	2.29656e-81	6.75855e-77	Neu-NRGN
TMEM132A	0.881939	0.25	0.253	2.31885e-81	6.82415e-77	Neu-NRGN
PFDN1	0.503136	0.173	0.256	1.73916e-80	5.11818e-76	Neu-NRGN
ACSL3	0.758555	0.428	0.532	2.18257e-80	6.42307e-76	Neu-NRGN
DDHD2	0.578371	0.203	0.304	4.19131e-80	1.23346e-75	Neu-NRGN
ATP5PO	0.856461	0.289	0.305	7.10943e-80	2.09223e-75	Neu-NRGN
RPL37	0.794293	0.401	0.477	1.70426e-79	5.01547e-75	Neu-NRGN
SEPTIN11	0.339423	0.318	0.471	1.93095e-79	5.6826e-75	Neu-NRGN
RANBP2	0.563587	0.272	0.416	4.1865e-79	1.23205e-74	Neu-NRGN
TPGS2	0.52383	0.171	0.254	5.35364e-79	1.57552e-74	Neu-NRGN
APBB1	0.509685	0.262	0.393	6.77449e-79	1.99366e-74	Neu-NRGN
HOMER1	0.301808	0.294	0.424	1.21966e-78	3.58935e-74	Neu-NRGN
PIP4K2B	0.922526	0.273	0.288	1.64446e-78	4.83949e-74	Neu-NRGN
CDC42	0.869994	0.351	0.406	1.75254e-78	5.15755e-74	Neu-NRGN
PSD	0.937647	0.265	0.278	2.07426e-78	6.10435e-74	Neu-NRGN
CMTM4	0.554814	0.217	0.325	4.1628e-78	1.22507e-73	Neu-NRGN
PNKD	0.559237	0.19	0.282	1.01912e-77	2.99918e-73	Neu-NRGN
CDIP1	0.876041	0.257	0.263	1.61108e-77	4.74125e-73	Neu-NRGN
STMN4	0.816219	0.335	0.372	4.72295e-77	1.38992e-72	Neu-NRGN
ERLEC1	0.906723	0.259	0.268	5.62913e-77	1.6566e-72	Neu-NRGN
LRRN3	0.508409	0.17	0.25	5.94348e-77	1.74911e-72	Neu-NRGN
FBXO21	0.577062	0.238	0.358	9.92603e-77	2.92113e-72	Neu-NRGN
HSBP1	0.819038	0.25	0.252	1.51677e-76	4.4637e-72	Neu-NRGN
RDH11	0.53269	0.195	0.288	7.51257e-76	2.21087e-71	Neu-NRGN
TCF25	0.422096	0.355	0.547	8.50907e-76	2.50413e-71	Neu-NRGN
NDUFS1	0.880586	0.365	0.437	1.23895e-75	3.6461e-71	Neu-NRGN
RFPL1S	0.927056	0.262	0.275	5.26495e-75	1.54942e-70	Neu-NRGN
RPL6	0.833488	0.371	0.432	6.26696e-75	1.8443e-70	Neu-NRGN
APPL1	0.557817	0.225	0.334	1.77294e-74	5.21758e-70	Neu-NRGN
PDCD5	0.538582	0.174	0.256	6.31682e-74	1.85898e-69	Neu-NRGN
RCN2	0.879729	0.327	0.369	8.46689e-74	2.49172e-69	Neu-NRGN
DYNC1LI2	0.534426	0.289	0.436	2.46936e-72	7.26709e-68	Neu-NRGN
ROGDI	0.490479	0.197	0.287	6.83534e-72	2.01157e-67	Neu-NRGN
LRRC4B	0.539597	0.227	0.337	1.03007e-70	3.0314e-66	Neu-NRGN
ATP9A	0.762991	0.408	0.511	1.32514e-70	3.89977e-66	Neu-NRGN
DDB1	0.5084	0.188	0.274	2.49426e-70	7.34036e-66	Neu-NRGN
ZC3H15	0.589738	0.231	0.343	4.05416e-70	1.1931e-65	Neu-NRGN
ELMOD1	0.877987	0.322	0.365	8.17977e-70	2.40722e-65	Neu-NRGN
SOD2	0.89298	0.285	0.306	1.43051e-69	4.20984e-65	Neu-NRGN
NMT1	0.566336	0.207	0.304	3.91882e-69	1.15327e-64	Neu-NRGN
RAB4A	0.506826	0.176	0.256	5.05411e-69	1.48738e-64	Neu-NRGN
REEP2	0.911185	0.268	0.287	7.6637e-69	2.25535e-64	Neu-NRGN
VPS29	0.541259	0.201	0.294	1.61317e-68	4.7474e-64	Neu-NRGN
SLIT1	0.43696	0.221	0.317	2.93481e-68	8.63686e-64	Neu-NRGN
ROCK2	0.669942	0.428	0.528	2.94949e-68	8.68006e-64	Neu-NRGN
PGP	0.570927	0.238	0.353	1.23509e-67	3.63473e-63	Neu-NRGN
NFIX	0.406832	0.347	0.518	1.6473e-66	4.84785e-62	Neu-NRGN
CCND2	0.899568	0.295	0.323	2.38376e-66	7.01516e-62	Neu-NRGN
EDF1	0.844522	0.31	0.34	3.30465e-66	9.72524e-62	Neu-NRGN
RPL30	0.813497	0.348	0.395	5.31697e-66	1.56473e-61	Neu-NRGN
HNRNPK	0.82379	0.362	0.424	1.30139e-65	3.82986e-61	Neu-NRGN
SMAP2	0.487288	0.254	0.372	3.05746e-65	8.99778e-61	Neu-NRGN
UBE2L3	0.532836	0.186	0.269	1.30465e-64	3.83945e-60	Neu-NRGN
RAP1GAP	0.497334	0.247	0.363	1.8269e-64	5.3764e-60	Neu-NRGN
CD47	0.725908	0.424	0.535	2.15612e-64	6.34524e-60	Neu-NRGN
REEP1	0.53388	0.246	0.362	1.9457e-63	5.726e-59	Neu-NRGN
GET1	0.54002	0.18	0.26	2.86503e-63	8.43151e-59	Neu-NRGN
PPP1R7	0.55593	0.184	0.267	6.33784e-63	1.86516e-58	Neu-NRGN
BMPR2	0.375449	0.356	0.533	7.68153e-63	2.2606e-58	Neu-NRGN
EIF4B	0.569904	0.208	0.302	9.83651e-63	2.89479e-58	Neu-NRGN
GPI	0.752167	0.404	0.504	3.43961e-62	1.01224e-57	Neu-NRGN
NIPA1	0.550612	0.189	0.273	1.40668e-61	4.13972e-57	Neu-NRGN
SLIRP	0.543317	0.22	0.318	9.54981e-61	2.81041e-56	Neu-NRGN
MAP7D1	0.513189	0.189	0.271	3.07012e-59	9.03504e-55	Neu-NRGN
RPS12	0.764433	0.361	0.415	6.99905e-59	2.05975e-54	Neu-NRGN
MAPK8IP3	0.55905	0.287	0.43	1.64828e-58	4.85073e-54	Neu-NRGN
YY1	0.565271	0.217	0.314	5.49588e-58	1.61738e-53	Neu-NRGN
MAP2K2	0.863139	0.25	0.262	6.31563e-58	1.85863e-53	Neu-NRGN
SEL1L	0.554042	0.202	0.29	1.01033e-57	2.97331e-53	Neu-NRGN
DDX6	0.585382	0.267	0.395	1.27703e-57	3.75816e-53	Neu-NRGN
HMGCR	0.894356	0.257	0.272	2.12573e-57	6.25581e-53	Neu-NRGN
BLCAP	0.867401	0.284	0.311	4.12527e-57	1.21402e-52	Neu-NRGN
POMP	0.834338	0.264	0.279	5.00726e-57	1.47359e-52	Neu-NRGN
CACNG8	0.88996	0.311	0.353	1.88317e-56	5.54199e-52	Neu-NRGN
SCAMP1	0.892073	0.333	0.391	1.43916e-55	4.23531e-51	Neu-NRGN
RPL12	0.518623	0.225	0.32	3.81133e-55	1.12164e-50	Neu-NRGN
NRXN2	0.857361	0.324	0.376	5.2198e-55	1.53614e-50	Neu-NRGN
RPL31	0.534531	0.183	0.259	6.3716e-54	1.8751e-49	Neu-NRGN
ACTR10	0.593638	0.232	0.338	9.30177e-54	2.73742e-49	Neu-NRGN
ARPC5	0.504578	0.177	0.25	1.922e-53	5.65626e-49	Neu-NRGN
RPS29	0.813903	0.335	0.384	6.30883e-53	1.85662e-48	Neu-NRGN
SUMO1	0.86943	0.274	0.297	6.91362e-53	2.03461e-48	Neu-NRGN
RPL7L1	0.873829	0.25	0.265	9.53311e-53	2.8055e-48	Neu-NRGN
KRAS	0.875397	0.25	0.264	1.11119e-52	3.27013e-48	Neu-NRGN
RPS13	0.808509	0.288	0.313	2.67865e-52	7.88299e-48	Neu-NRGN
ENSA	0.793966	0.376	0.463	3.02069e-51	8.88958e-47	Neu-NRGN
VAPB	0.545437	0.186	0.263	9.66044e-51	2.84297e-46	Neu-NRGN
TMBIM6	0.761082	0.385	0.473	1.7467e-50	5.14036e-46	Neu-NRGN
RPS19	0.756978	0.36	0.421	1.15999e-49	3.41373e-45	Neu-NRGN
PCDH10	0.863163	0.292	0.325	1.30989e-49	3.85488e-45	Neu-NRGN
RPL17	0.774029	0.355	0.416	1.98748e-49	5.84895e-45	Neu-NRGN
TM2D3	0.859636	0.285	0.317	3.00672e-49	8.84847e-45	Neu-NRGN
HNRNPA3	0.552028	0.304	0.446	1.60022e-48	4.70928e-44	Neu-NRGN
ACO2	0.552275	0.235	0.337	5.13476e-48	1.51111e-43	Neu-NRGN
PDXK	0.559902	0.246	0.354	7.09373e-48	2.08761e-43	Neu-NRGN
HSPE1	0.798347	0.255	0.269	2.39644e-47	7.05248e-43	Neu-NRGN
STRAP	0.858435	0.27	0.296	5.14916e-47	1.51535e-42	Neu-NRGN
GLRB	0.857229	0.306	0.353	1.05623e-46	3.10837e-42	Neu-NRGN
PRRC2B	0.553877	0.319	0.475	1.40899e-46	4.14653e-42	Neu-NRGN
SEPTIN8	0.515159	0.256	0.362	1.46008e-46	4.29687e-42	Neu-NRGN
PPDPF	0.777633	0.265	0.283	1.55961e-46	4.58977e-42	Neu-NRGN
MTMR9	0.584363	0.189	0.266	2.36317e-46	6.95457e-42	Neu-NRGN
FIS1	0.788663	0.281	0.305	2.38283e-45	7.01244e-41	Neu-NRGN
CELF5	0.482732	0.272	0.39	2.6775e-45	7.87961e-41	Neu-NRGN
NDUFB1	0.856894	0.292	0.326	2.91295e-44	8.57252e-40	Neu-NRGN
C7orf50	0.610753	0.222	0.317	4.29286e-44	1.26335e-39	Neu-NRGN
PTGES3	0.842939	0.322	0.375	4.41884e-44	1.30042e-39	Neu-NRGN
BMERB1	0.702392	0.407	0.515	1.09848e-43	3.23271e-39	Neu-NRGN
RPS26	0.810304	0.277	0.302	1.15464e-43	3.398e-39	Neu-NRGN
CD63	0.744784	0.294	0.323	2.52859e-43	7.4414e-39	Neu-NRGN
SBNO1	0.898958	0.311	0.362	2.7184e-43	7.99999e-39	Neu-NRGN
NDUFB4	0.81966	0.251	0.268	1.67406e-42	4.92659e-38	Neu-NRGN
RPS8	0.770972	0.344	0.404	2.42184e-42	7.12722e-38	Neu-NRGN
RBX1	0.855999	0.308	0.354	2.83376e-42	8.33947e-38	Neu-NRGN
NREP	0.488085	0.219	0.303	4.00159e-42	1.17763e-37	Neu-NRGN
ATP5MC2	0.582319	0.232	0.326	1.6379e-41	4.82018e-37	Neu-NRGN
CAMLG	0.864699	0.243	0.26	3.98705e-41	1.17335e-36	Neu-NRGN
UBE2V1	0.609671	0.231	0.327	1.10362e-39	3.24786e-35	Neu-NRGN
UQCRC2	0.596322	0.286	0.417	1.30318e-39	3.83512e-35	Neu-NRGN
HLF	0.854853	0.277	0.309	4.9671e-39	1.46177e-34	Neu-NRGN
PCLO	0.354044	0.485	0.543	2.76941e-38	8.15011e-34	Neu-NRGN
RPS25	0.781086	0.327	0.38	3.69887e-38	1.08854e-33	Neu-NRGN
KIAA1549L	0.49228	0.407	0.468	4.52491e-38	1.33164e-33	Neu-NRGN
SNHG29	0.582263	0.211	0.292	8.20514e-38	2.41469e-33	Neu-NRGN
TPM1	0.53393	0.245	0.344	8.43258e-38	2.48163e-33	Neu-NRGN
AMD1	0.556707	0.256	0.358	1.4151e-37	4.1645e-33	Neu-NRGN
ASAH1	0.595927	0.234	0.329	1.74721e-37	5.14187e-33	Neu-NRGN
CLTA	0.821884	0.33	0.391	3.08568e-37	9.08086e-33	Neu-NRGN
MED10	0.586569	0.182	0.251	5.74233e-37	1.68991e-32	Neu-NRGN
RPL22	0.813553	0.314	0.364	1.36754e-36	4.02452e-32	Neu-NRGN
AKAP12	0.54618	0.221	0.306	3.83998e-36	1.13007e-31	Neu-NRGN
IPO7	0.62966	0.21	0.293	1.05707e-35	3.11085e-31	Neu-NRGN
SARS	0.829947	0.265	0.294	1.62753e-35	4.78966e-31	Neu-NRGN
RPL23A	0.755583	0.29	0.322	1.7437e-35	5.13153e-31	Neu-NRGN
ST13	0.629002	0.228	0.319	1.83063e-35	5.38736e-31	Neu-NRGN
FEZ1	0.713992	0.387	0.478	2.08753e-34	6.1434e-30	Neu-NRGN
ZYG11B	0.89506	0.306	0.361	9.18624e-34	2.70342e-29	Neu-NRGN
SEC11C	0.773553	0.245	0.265	1.04498e-33	3.07527e-29	Neu-NRGN
NDRG3	0.856396	0.291	0.336	7.97088e-33	2.34575e-28	Neu-NRGN
IPO5	0.670035	0.226	0.317	8.41385e-33	2.47611e-28	Neu-NRGN
USP14	0.63721	0.273	0.391	2.28276e-32	6.71794e-28	Neu-NRGN
OPTN	0.83509	0.298	0.347	2.81223e-32	8.27612e-28	Neu-NRGN
EFR3A	0.81563	0.351	0.433	8.5709e-32	2.52233e-27	Neu-NRGN
ZNF106	0.638331	0.271	0.387	8.67841e-32	2.55397e-27	Neu-NRGN
RPS6	0.523998	0.26	0.358	1.21881e-31	3.58685e-27	Neu-NRGN
NSMF	0.524778	0.188	0.254	1.54131e-31	4.53592e-27	Neu-NRGN
DCTN5	0.855577	0.235	0.255	5.12182e-31	1.5073e-26	Neu-NRGN
OPA1	0.613265	0.304	0.442	7.33157e-31	2.15761e-26	Neu-NRGN
CAMSAP2	0.474582	0.384	0.569	2.08888e-30	6.14737e-26	Neu-NRGN
ANTKMT	0.5847	0.184	0.25	3.17368e-30	9.33983e-26	Neu-NRGN
BLOC1S6	0.623214	0.191	0.26	9.68005e-29	2.84874e-24	Neu-NRGN
OAT	0.819496	0.267	0.301	1.3511e-28	3.97615e-24	Neu-NRGN
PSMB1	0.57672	0.191	0.258	2.93738e-28	8.64442e-24	Neu-NRGN
BAALC	0.508995	0.298	0.417	5.23941e-28	1.54191e-23	Neu-NRGN
EPB41L1	0.627041	0.292	0.419	1.28358e-27	3.77746e-23	Neu-NRGN
CAMKK1	0.573774	0.195	0.263	1.90446e-27	5.60465e-23	Neu-NRGN
ZNF428	0.570688	0.187	0.251	3.41787e-27	1.00585e-22	Neu-NRGN
EIF3A	0.633856	0.244	0.339	3.59861e-27	1.05904e-22	Neu-NRGN
PTPN11	0.645292	0.284	0.404	4.59387e-27	1.35193e-22	Neu-NRGN
DMXL2	0.612491	0.3	0.43	1.00559e-25	2.95934e-21	Neu-NRGN
MEF2D	0.821883	0.25	0.279	1.01445e-25	2.98542e-21	Neu-NRGN
AP2A1	0.822379	0.251	0.282	1.72031e-25	5.06269e-21	Neu-NRGN
IRS2	0.580895	0.214	0.289	3.89718e-25	1.1469e-20	Neu-NRGN
CST3	0.371427	0.349	0.38	4.93355e-25	1.45189e-20	Neu-NRGN
YWHAQ	0.732517	0.357	0.44	7.69695e-25	2.26514e-20	Neu-NRGN
BTF3	0.762327	0.233	0.253	1.08357e-24	3.18883e-20	Neu-NRGN
FBXO9	0.67814	0.243	0.338	1.13263e-24	3.33322e-20	Neu-NRGN
CRMP1	0.796702	0.294	0.347	2.32779e-24	6.85044e-20	Neu-NRGN
AARS	0.826451	0.265	0.303	1.59389e-23	4.69066e-19	Neu-NRGN
ATP13A2	0.635768	0.226	0.31	1.66502e-23	4.9e-19	Neu-NRGN
SUPT16H	0.629486	0.205	0.276	7.79772e-23	2.29479e-18	Neu-NRGN
TMEM14A	0.81142	0.24	0.267	1.32895e-22	3.91097e-18	Neu-NRGN
METTL9	0.593133	0.189	0.251	1.88475e-22	5.54664e-18	Neu-NRGN
FAM49A	0.707833	0.36	0.452	2.49658e-22	7.3472e-18	Neu-NRGN
DDX1	0.671862	0.25	0.346	6.76308e-22	1.99031e-17	Neu-NRGN
PURA	0.856998	0.322	0.395	7.58386e-22	2.23185e-17	Neu-NRGN
USP7	0.634887	0.218	0.295	7.58507e-22	2.23221e-17	Neu-NRGN
HMGB1	0.491701	0.501	0.677	1.33867e-21	3.93958e-17	Neu-NRGN
CLCN3	0.62571	0.314	0.449	4.86397e-21	1.43142e-16	Neu-NRGN
ITPR1	0.534913	0.363	0.428	1.91143e-20	5.62516e-16	Neu-NRGN
SERBP1	0.613503	0.213	0.284	3.95108e-20	1.16276e-15	Neu-NRGN
H3F3A	0.74666	0.304	0.356	5.76476e-20	1.69651e-15	Neu-NRGN
ARL8A	0.732297	0.254	0.285	5.99949e-20	1.76559e-15	Neu-NRGN
HSPA4L	0.66576	0.197	0.263	6.40933e-20	1.8862e-15	Neu-NRGN
CLPTM1	0.794495	0.243	0.273	1.02878e-19	3.02761e-15	Neu-NRGN
PRRT2	0.796639	0.24	0.269	1.05544e-19	3.10605e-15	Neu-NRGN
AP2A2	0.623006	0.275	0.384	1.24003e-19	3.64927e-15	Neu-NRGN
HS6ST1	0.630341	0.197	0.262	1.87396e-19	5.51487e-15	Neu-NRGN
SELENOT	0.776432	0.27	0.311	2.58719e-19	7.61385e-15	Neu-NRGN
MRAS	0.605835	0.204	0.27	3.72488e-19	1.0962e-14	Neu-NRGN
AGAP3	0.828413	0.3	0.363	3.06377e-18	9.01638e-14	Neu-NRGN
MFSD6	0.643554	0.244	0.33	4.65802e-18	1.37081e-13	Neu-NRGN
UBE2B	0.750738	0.361	0.464	1.22938e-17	3.61796e-13	Neu-NRGN
PAIP2	0.668912	0.247	0.335	1.2873e-17	3.7884e-13	Neu-NRGN
JPH4	0.5955	0.264	0.362	1.53803e-17	4.52626e-13	Neu-NRGN
PPP2CB	0.795107	0.3	0.359	2.86232e-17	8.42351e-13	Neu-NRGN
CD200	0.676642	0.218	0.292	3.91457e-17	1.15202e-12	Neu-NRGN
MYL6	0.697391	0.291	0.339	1.51406e-16	4.45573e-12	Neu-NRGN
MAPK9	0.82315	0.284	0.34	1.66807e-16	4.90895e-12	Neu-NRGN
AAK1	0.283383	0.455	0.64	2.45397e-16	7.2218e-12	Neu-NRGN
TPM3	0.650184	0.268	0.368	3.25513e-16	9.57951e-12	Neu-NRGN
FZD3	0.678877	0.276	0.381	4.97292e-16	1.46348e-11	Neu-NRGN
GNB5	0.651174	0.26	0.357	5.09363e-16	1.49901e-11	Neu-NRGN
TXNL1	0.662908	0.249	0.339	8.98303e-16	2.64361e-11	Neu-NRGN
TMEM106B	0.692176	0.253	0.344	2.30689e-15	6.78894e-11	Neu-NRGN
RTF1	0.667339	0.298	0.418	3.20903e-15	9.44387e-11	Neu-NRGN
SSB	0.64871	0.212	0.279	6.98292e-15	2.055e-10	Neu-NRGN
PI4KA	0.519352	0.426	0.559	7.14585e-15	2.10295e-10	Neu-NRGN
RAB11FIP4	0.625976	0.29	0.403	1.26077e-14	3.71031e-10	Neu-NRGN
NCL	0.747575	0.237	0.264	1.80957e-14	5.32538e-10	Neu-NRGN
VAPA	0.610858	0.336	0.477	2.13032e-14	6.26932e-10	Neu-NRGN
RHOB	0.619878	0.231	0.251	2.92607e-14	8.61114e-10	Neu-NRGN
GPR155	0.689575	0.28	0.387	3.10275e-14	9.13108e-10	Neu-NRGN
CHD5	0.652847	0.32	0.389	3.19692e-14	9.40823e-10	Neu-NRGN
PTP4A2	0.606804	0.257	0.341	3.37318e-14	9.92694e-10	Neu-NRGN
PFDN2	0.760004	0.239	0.268	3.48125e-14	1.0245e-09	Neu-NRGN
CAPZA2	0.766838	0.311	0.382	4.937e-14	1.45291e-09	Neu-NRGN
RPL10A	0.632188	0.26	0.347	5.11571e-13	1.5055e-08	Neu-NRGN
MAPT	0.269824	0.469	0.657	7.40496e-13	2.1792e-08	Neu-NRGN
KIAA0408	0.829122	0.25	0.29	7.61701e-13	2.24161e-08	Neu-NRGN
OGFRL1	0.552473	0.221	0.283	1.61155e-12	4.74264e-08	Neu-NRGN
C6orf62	0.630524	0.24	0.319	1.90542e-12	5.60747e-08	Neu-NRGN
TYRO3	0.637552	0.236	0.312	2.15019e-12	6.32779e-08	Neu-NRGN
ARL8B	0.795136	0.299	0.365	2.56762e-12	7.55625e-08	Neu-NRGN
GCC2	0.788237	0.354	0.458	3.48615e-12	1.02594e-07	Neu-NRGN
DRAP1	0.733214	0.23	0.258	3.98028e-12	1.17136e-07	Neu-NRGN
CNRIP1	0.807959	0.242	0.279	4.70085e-12	1.38341e-07	Neu-NRGN
PPM1A	0.709488	0.254	0.344	5.14042e-12	1.51277e-07	Neu-NRGN
TBCB	0.699305	0.239	0.268	5.44748e-12	1.60314e-07	Neu-NRGN
CALR	0.708459	0.237	0.267	6.52543e-12	1.92037e-07	Neu-NRGN
WIPI2	0.760185	0.222	0.25	1.16259e-11	3.42139e-07	Neu-NRGN
ADD2	0.755072	0.292	0.356	2.94474e-11	8.66607e-07	Neu-NRGN
ARPC3	0.756136	0.262	0.306	3.82223e-11	1.12484e-06	Neu-NRGN
CAMK4	0.456402	0.324	0.43	4.19865e-11	1.23562e-06	Neu-NRGN
RPL36AL	0.741899	0.228	0.255	7.0949e-11	2.08796e-06	Neu-NRGN
UBE2N	0.786836	0.258	0.303	7.41843e-11	2.18317e-06	Neu-NRGN
NUDCD3	0.655737	0.308	0.43	1.00081e-10	2.9453e-06	Neu-NRGN
PODXL2	0.622879	0.213	0.276	1.28454e-10	3.78026e-06	Neu-NRGN
ATP2B4	0.593426	0.287	0.385	1.8563e-10	5.46292e-06	Neu-NRGN
MAP9	0.856258	0.261	0.31	1.98767e-10	5.84952e-06	Neu-NRGN
HSPD1	0.647053	0.231	0.302	2.62635e-10	7.72909e-06	Neu-NRGN
RPL23	0.71617	0.24	0.273	3.10295e-10	9.13168e-06	Neu-NRGN
MAPRE3	0.794949	0.279	0.338	3.25143e-10	9.56862e-06	Neu-NRGN
SPCS3	0.780838	0.247	0.287	4.49836e-10	1.32382e-05	Neu-NRGN
TMEM38A	0.676813	0.198	0.257	5.37558e-10	1.58198e-05	Neu-NRGN
RPL7	0.71762	0.253	0.291	6.53374e-10	1.92282e-05	Neu-NRGN
NDUFS2	0.765388	0.278	0.334	6.59726e-10	1.94151e-05	Neu-NRGN
GTF2I	0.366576	0.467	0.685	6.70841e-10	1.97422e-05	Neu-NRGN
PSMD12	0.802271	0.232	0.268	8.37624e-10	2.46504e-05	Neu-NRGN
TCEA2	0.654794	0.207	0.266	1.72784e-09	5.08485e-05	Neu-NRGN
KCNQ2	0.66233	0.247	0.329	2.0271e-09	5.96554e-05	Neu-NRGN
NCOA7	0.579241	0.41	0.536	4.43451e-09	0.000130503	Neu-NRGN
ADGRL1	0.801821	0.291	0.36	5.1688e-09	0.000152113	Neu-NRGN
RPS11	0.668028	0.251	0.288	1.5056e-08	0.000443082	Neu-NRGN
MRPS21	0.662621	0.212	0.272	2.16748e-08	0.000637868	Neu-NRGN
SPCS2	0.662932	0.262	0.348	2.48754e-08	0.000732057	Neu-NRGN
RPS5	0.692777	0.249	0.286	3.08944e-08	0.000909191	Neu-NRGN
MAP2K1	0.76575	0.277	0.334	3.77169e-08	0.00110997	Neu-NRGN
HSPA9	0.67048	0.264	0.353	4.68448e-08	0.00137859	Neu-NRGN
CCT3	0.778296	0.243	0.285	6.06015e-08	0.00178344	Neu-NRGN
SUCLA2	0.790692	0.294	0.364	8.23984e-08	0.0024249	Neu-NRGN
MRTFB	0.320489	0.395	0.508	1.06848e-07	0.00314442	Neu-NRGN
RPS15A	0.631316	0.247	0.32	1.45033e-07	0.00426816	Neu-NRGN
PPP3R1	0.721958	0.348	0.45	1.88691e-07	0.005553	Neu-NRGN
GLS	0.418671	0.406	0.559	2.03121e-07	0.00597766	Neu-NRGN
SRI	0.630051	0.203	0.256	4.84936e-07	0.0142712	Neu-NRGN
IDH3A	0.757665	0.221	0.255	1.32274e-06	0.0389269	Neu-NRGN
TRIM23	0.803567	0.242	0.286	1.7213e-06	0.0506561	Neu-NRGN
PDCD6	0.664745	0.246	0.321	3.4148e-06	0.100494	Neu-NRGN
TMEM50A	0.660197	0.206	0.261	3.95819e-06	0.116485	Neu-NRGN
IDI1	0.685346	0.237	0.275	5.07259e-06	0.149281	Neu-NRGN
PSMC1	0.65156	0.204	0.258	1.10306e-05	0.32462	Neu-NRGN
NUDC	0.746885	0.232	0.269	1.26252e-05	0.371546	Neu-NRGN
MYL6B	0.669167	0.217	0.275	1.91163e-05	0.562573	Neu-NRGN
RASGRF1	0.707889	0.296	0.368	2.22026e-05	0.653399	Neu-NRGN
H3F3B	0.512177	0.315	0.411	2.35699e-05	0.693638	Neu-NRGN
NR2F1	0.645812	0.215	0.271	2.48525e-05	0.731385	Neu-NRGN
KIF3B	0.782481	0.221	0.257	2.63041e-05	0.774103	Neu-NRGN
CCSAP	0.723881	0.241	0.313	3.28159e-05	0.965739	Neu-NRGN
DNAJB14	0.689625	0.319	0.439	4.11371e-05	1	Neu-NRGN
SH3GLB2	0.615394	0.263	0.339	6.11715e-05	1	Neu-NRGN
PTPRF	0.698725	0.257	0.335	7.97299e-05	1	Neu-NRGN
SERP2	0.69467	0.218	0.277	9.4046e-05	1	Neu-NRGN
TKT	0.675774	0.222	0.256	0.000106649	1	Neu-NRGN
USP46	0.683773	0.209	0.264	0.000132481	1	Neu-NRGN
CYP51A1	0.682937	0.243	0.313	0.00014854	1	Neu-NRGN
GFOD1	0.608991	0.321	0.436	0.000164065	1	Neu-NRGN
ZNF365	0.633012	0.259	0.332	0.000243142	1	Neu-NRGN
RACK1	0.693897	0.283	0.346	0.000297132	1	Neu-NRGN
MYH10	0.557962	0.356	0.457	0.000307657	1	Neu-NRGN
NMNAT2	0.421922	0.343	0.446	0.000411939	1	Neu-NRGN
EIF3K	0.68022	0.255	0.33	0.000490208	1	Neu-NRGN
NAA38	0.664965	0.219	0.274	0.000514051	1	Neu-NRGN
CSRNP3	0.443186	0.394	0.529	0.000553975	1	Neu-NRGN
RPL13A	0.648582	0.291	0.352	0.000559501	1	Neu-NRGN
RANGAP1	0.664271	0.209	0.262	0.00063097	1	Neu-NRGN
TSPAN3	0.668072	0.263	0.343	0.000646372	1	Neu-NRGN
GABRA4	0.707087	0.246	0.318	0.000891071	1	Neu-NRGN
ABI2	0.559308	0.413	0.564	0.000937502	1	Neu-NRGN
CYP46A1	0.685966	0.26	0.339	0.000951735	1	Neu-NRGN
LARP1	0.713197	0.344	0.454	0.00114112	1	Neu-NRGN
NDUFA12	0.732822	0.221	0.258	0.00183625	1	Neu-NRGN
RPL4	0.679005	0.223	0.259	0.00209854	1	Neu-NRGN
RPS16	0.670231	0.25	0.296	0.00320411	1	Neu-NRGN
RPS3	0.636917	0.313	0.414	0.00432203	1	Neu-NRGN
APC2	0.627556	0.231	0.289	0.00469825	1	Neu-NRGN
SLC38A1	0.658544	0.307	0.387	0.00493414	1	Neu-NRGN
EEF1G	0.605112	0.23	0.285	0.00833045	1	Neu-NRGN
ZMAT3	0.747481	0.255	0.308	0.00903805	1	Neu-NRGN
SPP1	2.66582	0.466	0.224	0	0	Neu-NRGN-II-1
GFAP	2.08758	0.343	0.131	0	0	Neu-NRGN-II-1
AQP4	1.92574	0.312	0.166	0	0	Neu-NRGN-II-1
CLU	1.91846	0.76	0.66	0	0	Neu-NRGN-II-1
APOE	1.89773	0.423	0.234	0	0	Neu-NRGN-II-1
UCHL1	1.5653	0.619	0.593	0	0	Neu-NRGN-II-1
GNAS	1.55767	0.797	0.763	0	0	Neu-NRGN-II-1
SPARCL1	1.43874	0.819	0.746	0	0	Neu-NRGN-II-1
HSP90AB1	1.24527	0.672	0.682	0	0	Neu-NRGN-II-1
ACTB	1.15309	0.701	0.752	0	0	Neu-NRGN-II-1
HSP90AA1	1.13213	0.789	0.809	0	0	Neu-NRGN-II-1
MAP1B	0.887735	0.793	0.814	0	0	Neu-NRGN-II-1
CALM1	0.826741	0.819	0.858	0	0	Neu-NRGN-II-1
CHN1	0.990677	0.69	0.719	1.61204e-289	4.74408e-285	Neu-NRGN-II-1
CST3	1.69512	0.474	0.376	4.09096e-264	1.20393e-259	Neu-NRGN-II-1
SNAP25	0.704881	0.747	0.821	2.438e-249	7.1748e-245	Neu-NRGN-II-1
TUBA1B	1.0364	0.619	0.642	1.04083e-224	3.06305e-220	Neu-NRGN-II-1
GOLGA8B	0.312647	0.132	0.385	6.48399e-215	1.90817e-210	Neu-NRGN-II-1
CKB	0.978266	0.659	0.739	4.11605e-214	1.21131e-209	Neu-NRGN-II-1
ATG7	0.315195	0.201	0.506	4.14205e-213	1.21897e-208	Neu-NRGN-II-1
MGAT5	0.257298	0.199	0.495	1.4295e-212	4.20686e-208	Neu-NRGN-II-1
TCERG1	0.287581	0.147	0.401	1.32314e-203	3.89388e-199	Neu-NRGN-II-1
PURA	0.255664	0.144	0.393	5.20821e-203	1.53272e-198	Neu-NRGN-II-1
USP14	0.263342	0.14	0.385	3.88623e-201	1.14368e-196	Neu-NRGN-II-1
STARD13	0.454145	0.162	0.423	3.8008e-200	1.11854e-195	Neu-NRGN-II-1
LARS	0.258691	0.121	0.351	5.68216e-200	1.6722e-195	Neu-NRGN-II-1
AP3B2	0.259775	0.084	0.288	9.39836e-200	2.76584e-195	Neu-NRGN-II-1
UBA2	0.260808	0.111	0.332	2.94229e-197	8.65887e-193	Neu-NRGN-II-1
AHCTF1	0.254532	0.105	0.322	3.22481e-197	9.4903e-193	Neu-NRGN-II-1
SF3B1	0.258861	0.181	0.453	6.15166e-196	1.81037e-191	Neu-NRGN-II-1
SMCHD1	0.313484	0.184	0.459	2.10482e-194	6.19427e-190	Neu-NRGN-II-1
CCDC6	0.259678	0.115	0.335	5.00667e-191	1.47341e-186	Neu-NRGN-II-1
CSNK1E	0.294196	0.122	0.347	5.19175e-191	1.52788e-186	Neu-NRGN-II-1
NEMF	0.272717	0.18	0.447	1.72652e-190	5.08098e-186	Neu-NRGN-II-1
AMPH	0.274768	0.142	0.38	3.84273e-187	1.13088e-182	Neu-NRGN-II-1
CD200	0.257673	0.09	0.288	6.86936e-187	2.02158e-182	Neu-NRGN-II-1
PSAP	1.28999	0.56	0.616	1.03323e-186	3.04068e-182	Neu-NRGN-II-1
ZNF706	0.274067	0.154	0.401	8.3343e-186	2.4527e-181	Neu-NRGN-II-1
RSRP1	0.278092	0.237	0.545	1.5328e-183	4.51089e-179	Neu-NRGN-II-1
GAPDH	0.937593	0.623	0.682	1.81088e-183	5.32924e-179	Neu-NRGN-II-1
CKAP5	0.286575	0.123	0.342	1.62442e-182	4.78052e-178	Neu-NRGN-II-1
RTF1	0.292668	0.162	0.411	4.36037e-182	1.28321e-177	Neu-NRGN-II-1
GTF3C1	0.253034	0.087	0.28	4.98149e-182	1.466e-177	Neu-NRGN-II-1
GLRB	0.275225	0.128	0.352	5.76802e-182	1.69747e-177	Neu-NRGN-II-1
EPM2AIP1	0.25361	0.103	0.308	1.92755e-181	5.67258e-177	Neu-NRGN-II-1
PEAK1	0.427713	0.213	0.5	1.10096e-180	3.24002e-176	Neu-NRGN-II-1
TMEM106B	0.294911	0.122	0.34	3.15265e-180	9.27794e-176	Neu-NRGN-II-1
DMXL2	0.25181	0.17	0.422	5.55025e-180	1.63338e-175	Neu-NRGN-II-1
ACSL6	0.288045	0.133	0.358	3.01907e-179	8.88481e-175	Neu-NRGN-II-1
ETNK1	0.306361	0.164	0.413	3.12279e-179	9.19005e-175	Neu-NRGN-II-1
KCNT1	0.292226	0.074	0.257	4.11201e-179	1.21012e-174	Neu-NRGN-II-1
KPNB1	0.344354	0.162	0.409	9.57906e-179	2.81902e-174	Neu-NRGN-II-1
TMEM178A	0.328228	0.113	0.325	2.57029e-178	7.56409e-174	Neu-NRGN-II-1
DHX30	0.256662	0.098	0.296	5.67402e-178	1.66981e-173	Neu-NRGN-II-1
RASA2	0.256967	0.176	0.431	6.63115e-177	1.95148e-172	Neu-NRGN-II-1
SSX2IP	0.281192	0.144	0.376	8.00404e-177	2.35551e-172	Neu-NRGN-II-1
PTPN5	0.281534	0.089	0.28	3.20402e-176	9.42911e-172	Neu-NRGN-II-1
RABL6	0.32106	0.111	0.318	6.2758e-175	1.8469e-170	Neu-NRGN-II-1
KIFAP3	0.304138	0.2	0.474	1.44101e-174	4.24074e-170	Neu-NRGN-II-1
VDAC3	0.289759	0.157	0.396	1.99854e-174	5.88149e-170	Neu-NRGN-II-1
IGSF8	0.393293	0.139	0.369	2.02562e-174	5.96119e-170	Neu-NRGN-II-1
APBB1	0.342866	0.15	0.385	2.17406e-174	6.39803e-170	Neu-NRGN-II-1
AGFG1	0.307181	0.161	0.403	2.27804e-174	6.70403e-170	Neu-NRGN-II-1
JPH4	0.304203	0.133	0.357	2.93184e-174	8.6281e-170	Neu-NRGN-II-1
XRCC5	0.264023	0.209	0.486	6.15804e-174	1.81225e-169	Neu-NRGN-II-1
LMTK3	0.290896	0.077	0.258	1.19515e-173	3.5172e-169	Neu-NRGN-II-1
USP15	0.263766	0.18	0.436	1.53596e-173	4.52018e-169	Neu-NRGN-II-1
ATP1B3	0.276913	0.139	0.363	4.50393e-173	1.32546e-168	Neu-NRGN-II-1
SLITRK5	0.331543	0.086	0.273	1.83137e-172	5.38953e-168	Neu-NRGN-II-1
KCNQ2	0.325248	0.116	0.325	7.81112e-171	2.29873e-166	Neu-NRGN-II-1
ANXA7	0.286259	0.109	0.311	5.74301e-170	1.69011e-165	Neu-NRGN-II-1
P4HTM	0.364938	0.12	0.331	8.93205e-170	2.62861e-165	Neu-NRGN-II-1
SMARCA5	0.300905	0.127	0.341	1.18403e-169	3.4845e-165	Neu-NRGN-II-1
VMP1	0.324938	0.164	0.406	1.30666e-169	3.84538e-165	Neu-NRGN-II-1
RNF19A	0.260127	0.141	0.364	2.57989e-169	7.59237e-165	Neu-NRGN-II-1
BSN	0.259238	0.137	0.358	3.66807e-169	1.07948e-164	Neu-NRGN-II-1
NDUFS1	0.343946	0.181	0.434	4.17862e-168	1.22973e-163	Neu-NRGN-II-1
NDFIP2	0.299054	0.149	0.376	5.19895e-168	1.53e-163	Neu-NRGN-II-1
PKIA	0.308502	0.112	0.315	7.93488e-168	2.33515e-163	Neu-NRGN-II-1
UBE2K	0.264764	0.212	0.486	3.65814e-167	1.07655e-162	Neu-NRGN-II-1
SELENOI	0.258022	0.091	0.277	4.12258e-167	1.21323e-162	Neu-NRGN-II-1
ABCC5	0.384807	0.153	0.387	4.88988e-167	1.43904e-162	Neu-NRGN-II-1
GOLM1	0.280461	0.101	0.294	8.48265e-167	2.49636e-162	Neu-NRGN-II-1
ACAP3	0.450565	0.143	0.37	2.03344e-166	5.98422e-162	Neu-NRGN-II-1
UNC13A	0.293662	0.141	0.363	3.48572e-166	1.02581e-161	Neu-NRGN-II-1
NCKAP1	0.341975	0.242	0.544	4.10428e-166	1.20785e-161	Neu-NRGN-II-1
TM2D3	0.254802	0.116	0.317	4.63763e-166	1.36481e-161	Neu-NRGN-II-1
ZNF25	0.253717	0.082	0.26	6.19018e-166	1.82171e-161	Neu-NRGN-II-1
CLSTN3	0.263828	0.129	0.342	2.16694e-165	6.3771e-161	Neu-NRGN-II-1
FCHSD2	0.47584	0.245	0.537	2.53152e-165	7.45e-161	Neu-NRGN-II-1
AC005261.1	0.261915	0.077	0.253	5.39571e-165	1.5879e-160	Neu-NRGN-II-1
FEZ2	0.277789	0.16	0.393	3.27687e-164	9.64349e-160	Neu-NRGN-II-1
EPRS	0.300683	0.114	0.313	3.69725e-163	1.08806e-158	Neu-NRGN-II-1
CFAP36	0.335219	0.119	0.323	7.14256e-163	2.10198e-158	Neu-NRGN-II-1
RCN2	0.278955	0.147	0.369	1.84281e-162	5.42321e-158	Neu-NRGN-II-1
TSPOAP1	0.331616	0.086	0.267	2.43484e-162	7.16548e-158	Neu-NRGN-II-1
DNAJB14	0.332526	0.183	0.432	2.52664e-162	7.43564e-158	Neu-NRGN-II-1
B4GALT5	0.282541	0.101	0.291	3.79269e-162	1.11615e-157	Neu-NRGN-II-1
SQSTM1	0.287083	0.151	0.375	2.23999e-161	6.59208e-157	Neu-NRGN-II-1
TM9SF3	0.271737	0.152	0.376	3.57982e-161	1.05351e-156	Neu-NRGN-II-1
LINC00599	0.369349	0.14	0.362	3.9965e-161	1.17613e-156	Neu-NRGN-II-1
CRMP1	0.315615	0.134	0.346	1.84522e-160	5.43031e-156	Neu-NRGN-II-1
TPR	0.257868	0.133	0.342	2.04103e-160	6.00655e-156	Neu-NRGN-II-1
RDH11	0.254066	0.098	0.283	2.30443e-159	6.78171e-155	Neu-NRGN-II-1
PPIG	0.345411	0.177	0.42	3.69055e-159	1.08609e-154	Neu-NRGN-II-1
PIAS1	0.288288	0.219	0.493	4.65418e-159	1.36968e-154	Neu-NRGN-II-1
TMEM59	0.301529	0.167	0.401	4.8648e-159	1.43166e-154	Neu-NRGN-II-1
EIF5B	0.269337	0.111	0.304	5.29436e-159	1.55808e-154	Neu-NRGN-II-1
NMT1	0.266956	0.107	0.299	1.57616e-158	4.6385e-154	Neu-NRGN-II-1
TRA2B	0.257951	0.122	0.323	1.76134e-158	5.18344e-154	Neu-NRGN-II-1
TMX3	0.313085	0.104	0.292	6.74831e-157	1.98596e-152	Neu-NRGN-II-1
PKD1	0.517941	0.158	0.39	1.54112e-156	4.53536e-152	Neu-NRGN-II-1
SCAMP1	0.326656	0.161	0.389	1.5574e-156	4.58326e-152	Neu-NRGN-II-1
PRKDC	0.360214	0.195	0.451	7.94046e-156	2.3368e-151	Neu-NRGN-II-1
BCLAF1	0.338355	0.181	0.424	1.26132e-155	3.71193e-151	Neu-NRGN-II-1
VAPA	0.298415	0.207	0.468	1.51519e-155	4.45905e-151	Neu-NRGN-II-1
B4GALNT4	0.312993	0.096	0.277	1.97949e-155	5.82545e-151	Neu-NRGN-II-1
SH3GLB2	0.280213	0.131	0.336	2.64994e-155	7.7985e-151	Neu-NRGN-II-1
SELENOF	0.277558	0.105	0.292	3.4758e-155	1.02289e-150	Neu-NRGN-II-1
H2AFY	0.301743	0.138	0.347	4.1706e-155	1.22737e-150	Neu-NRGN-II-1
ZNF106	0.309539	0.157	0.38	7.75146e-154	2.28118e-149	Neu-NRGN-II-1
LNPEP	0.312621	0.136	0.343	8.37218e-154	2.46385e-149	Neu-NRGN-II-1
SDHA	0.264294	0.104	0.289	4.24759e-153	1.25002e-148	Neu-NRGN-II-1
PRRC2B	0.328221	0.205	0.465	6.08519e-153	1.79081e-148	Neu-NRGN-II-1
GPR155	0.330552	0.158	0.381	7.59755e-153	2.23588e-148	Neu-NRGN-II-1
BRSK1	0.390158	0.11	0.301	8.83406e-153	2.59978e-148	Neu-NRGN-II-1
SUGP2	0.443102	0.199	0.458	1.15211e-152	3.39055e-148	Neu-NRGN-II-1
WASF1	0.29555	0.188	0.434	1.37311e-152	4.04094e-148	Neu-NRGN-II-1
ZYG11B	0.371636	0.145	0.36	3.95112e-152	1.16278e-147	Neu-NRGN-II-1
SLC6A17	0.282978	0.105	0.289	4.94587e-152	1.45552e-147	Neu-NRGN-II-1
RAB18	0.314083	0.12	0.315	1.69093e-151	4.97624e-147	Neu-NRGN-II-1
TRIM23	0.292623	0.102	0.285	1.71611e-151	5.05034e-147	Neu-NRGN-II-1
TCAF1	0.361368	0.14	0.35	1.81887e-151	5.35277e-147	Neu-NRGN-II-1
SSR1	0.323057	0.1	0.282	2.98807e-151	8.7936e-147	Neu-NRGN-II-1
SYNGAP1	0.336001	0.091	0.267	3.21459e-151	9.46023e-147	Neu-NRGN-II-1
FCHO2	0.290389	0.116	0.309	3.52611e-151	1.0377e-146	Neu-NRGN-II-1
EPB41L1	0.388822	0.174	0.411	6.46372e-151	1.90221e-146	Neu-NRGN-II-1
WDR47	0.300967	0.116	0.307	8.89173e-151	2.61675e-146	Neu-NRGN-II-1
INPP4A	0.268238	0.181	0.419	1.17293e-150	3.45181e-146	Neu-NRGN-II-1
MIA3	0.364572	0.115	0.307	3.30749e-150	9.73363e-146	Neu-NRGN-II-1
CIT	0.362048	0.149	0.366	4.14282e-150	1.21919e-145	Neu-NRGN-II-1
ACTN1	0.305187	0.129	0.331	4.93345e-150	1.45186e-145	Neu-NRGN-II-1
KIF3C	0.278328	0.15	0.363	4.99335e-150	1.46949e-145	Neu-NRGN-II-1
SPCS2	0.328886	0.138	0.343	1.01549e-149	2.98849e-145	Neu-NRGN-II-1
KHDRBS1	0.314217	0.129	0.328	1.38278e-149	4.0694e-145	Neu-NRGN-II-1
DHX9	0.32686	0.133	0.335	1.40025e-149	4.12078e-145	Neu-NRGN-II-1
CREBRF	0.3479	0.12	0.313	9.48706e-149	2.79195e-144	Neu-NRGN-II-1
DGCR2	0.358506	0.119	0.312	1.32683e-148	3.90473e-144	Neu-NRGN-II-1
PRKAR2B	0.370068	0.127	0.326	4.77263e-148	1.40454e-143	Neu-NRGN-II-1
ACAP2	0.350187	0.211	0.472	8.1578e-148	2.40076e-143	Neu-NRGN-II-1
RAP1GAP	0.443039	0.143	0.356	9.3102e-148	2.7399e-143	Neu-NRGN-II-1
GCC2	0.347631	0.202	0.452	9.56855e-148	2.81593e-143	Neu-NRGN-II-1
PAIP2	0.291187	0.131	0.331	1.6899e-147	4.97319e-143	Neu-NRGN-II-1
NRXN2	0.37737	0.155	0.375	2.38885e-147	7.03016e-143	Neu-NRGN-II-1
CNST	0.349326	0.117	0.308	3.64983e-147	1.07411e-142	Neu-NRGN-II-1
ZC3H15	0.301259	0.135	0.336	4.89936e-147	1.44183e-142	Neu-NRGN-II-1
CNRIP1	0.251864	0.101	0.279	8.02747e-147	2.3624e-142	Neu-NRGN-II-1
CHD4	0.298772	0.112	0.298	1.05398e-146	3.10176e-142	Neu-NRGN-II-1
COPB1	0.267759	0.093	0.266	1.1302e-146	3.32606e-142	Neu-NRGN-II-1
GGNBP2	0.271316	0.116	0.303	1.61668e-146	4.75772e-142	Neu-NRGN-II-1
WDR26	0.266548	0.115	0.302	5.657e-146	1.6648e-141	Neu-NRGN-II-1
PALM	0.2795	0.091	0.262	9.51751e-146	2.80091e-141	Neu-NRGN-II-1
CNOT6L	0.411372	0.123	0.316	1.07248e-145	3.15621e-141	Neu-NRGN-II-1
GSPT1	0.296864	0.108	0.291	1.17879e-145	3.46908e-141	Neu-NRGN-II-1
BAZ1B	0.324262	0.116	0.304	1.19828e-145	3.52642e-141	Neu-NRGN-II-1
DDX6	0.364427	0.165	0.387	2.59935e-145	7.64962e-141	Neu-NRGN-II-1
BRD4	0.308593	0.157	0.374	3.04026e-145	8.94718e-141	Neu-NRGN-II-1
SSBP4	0.331625	0.104	0.285	3.14496e-145	9.2553e-141	Neu-NRGN-II-1
MAPK9	0.408065	0.136	0.338	4.36488e-145	1.28454e-140	Neu-NRGN-II-1
SLC38A6	0.331563	0.097	0.272	7.13563e-145	2.09994e-140	Neu-NRGN-II-1
SBNO1	0.317023	0.15	0.361	1.10954e-144	3.26527e-140	Neu-NRGN-II-1
TNPO2	0.291676	0.092	0.263	1.38006e-144	4.06139e-140	Neu-NRGN-II-1
TPM3	0.300288	0.152	0.363	3.66372e-144	1.0782e-139	Neu-NRGN-II-1
ABI1	0.3232	0.175	0.402	5.10341e-144	1.50188e-139	Neu-NRGN-II-1
LZTS3	0.372182	0.091	0.262	5.19152e-144	1.52781e-139	Neu-NRGN-II-1
NISCH	0.39191	0.133	0.333	5.43271e-144	1.59879e-139	Neu-NRGN-II-1
TRIM37	0.367303	0.175	0.405	7.35024e-144	2.1631e-139	Neu-NRGN-II-1
PUM1	0.344338	0.216	0.475	9.70121e-143	2.85497e-138	Neu-NRGN-II-1
AP2B1	0.358232	0.209	0.466	1.09098e-142	3.21063e-138	Neu-NRGN-II-1
ABAT	0.340991	0.134	0.333	2.58114e-142	7.59603e-138	Neu-NRGN-II-1
EIF2AK2	0.294416	0.121	0.309	4.12617e-142	1.21429e-137	Neu-NRGN-II-1
KIF5B	0.326161	0.146	0.351	9.68799e-142	2.85108e-137	Neu-NRGN-II-1
SESN1	0.374926	0.171	0.398	1.40931e-141	4.14745e-137	Neu-NRGN-II-1
CELF1	0.31077	0.233	0.505	1.44811e-141	4.26165e-137	Neu-NRGN-II-1
MAPK8IP3	0.40483	0.184	0.421	1.93781e-141	5.70278e-137	Neu-NRGN-II-1
MSL1	0.363797	0.103	0.279	3.92892e-141	1.15624e-136	Neu-NRGN-II-1
CPE	1.19673	0.564	0.627	4.7019e-141	1.38372e-136	Neu-NRGN-II-1
RGL1	0.805623	0.214	0.481	7.60342e-141	2.23761e-136	Neu-NRGN-II-1
FAM49A	0.297309	0.202	0.447	2.02116e-140	5.94807e-136	Neu-NRGN-II-1
SCAF11	0.301777	0.176	0.4	2.77476e-140	8.16583e-136	Neu-NRGN-II-1
AP3D1	0.309868	0.12	0.306	2.92298e-140	8.60203e-136	Neu-NRGN-II-1
IPO5	0.370356	0.123	0.312	1.10168e-139	3.24214e-135	Neu-NRGN-II-1
BTBD8	0.3378	0.234	0.503	1.44991e-139	4.26695e-135	Neu-NRGN-II-1
ATP2B4	0.269188	0.164	0.379	2.15104e-139	6.3303e-135	Neu-NRGN-II-1
TMEM50A	0.266823	0.092	0.259	3.77045e-139	1.10961e-134	Neu-NRGN-II-1
ARHGAP5	0.32008	0.229	0.491	4.04989e-139	1.19184e-134	Neu-NRGN-II-1
FRRS1L	0.323404	0.198	0.441	6.40253e-139	1.8842e-134	Neu-NRGN-II-1
FAM168B	0.356665	0.133	0.327	6.60783e-139	1.94462e-134	Neu-NRGN-II-1
CLK1	0.388661	0.142	0.344	1.25877e-138	3.70444e-134	Neu-NRGN-II-1
CDC37	0.303645	0.114	0.294	1.44594e-138	4.25525e-134	Neu-NRGN-II-1
HACD3	0.432634	0.182	0.414	1.63762e-138	4.81936e-134	Neu-NRGN-II-1
AMD1	0.315953	0.149	0.352	2.30983e-138	6.7976e-134	Neu-NRGN-II-1
ANKRD11	0.291133	0.261	0.552	4.41298e-138	1.2987e-133	Neu-NRGN-II-1
AKAP10	0.336098	0.139	0.336	5.04771e-138	1.48549e-133	Neu-NRGN-II-1
NRIP1	0.265217	0.151	0.355	1.20376e-137	3.54253e-133	Neu-NRGN-II-1
RSRC2	0.305653	0.127	0.316	1.82516e-137	5.37125e-133	Neu-NRGN-II-1
ZNF483	0.364391	0.227	0.492	2.77187e-137	8.15733e-133	Neu-NRGN-II-1
PDIA6	0.321079	0.103	0.276	3.71115e-137	1.09215e-132	Neu-NRGN-II-1
SYT7	0.300324	0.108	0.284	5.00686e-137	1.47347e-132	Neu-NRGN-II-1
CAP2	0.319965	0.194	0.429	9.33508e-137	2.74722e-132	Neu-NRGN-II-1
CISD1	0.279087	0.129	0.317	1.72989e-136	5.09089e-132	Neu-NRGN-II-1
NFIC	0.33659	0.144	0.343	1.8816e-136	5.53736e-132	Neu-NRGN-II-1
SIN3B	0.401534	0.11	0.288	5.31984e-136	1.56557e-131	Neu-NRGN-II-1
EML4	0.289557	0.101	0.271	1.22391e-135	3.60184e-131	Neu-NRGN-II-1
CYP51A1	0.350244	0.124	0.31	1.23988e-135	3.64884e-131	Neu-NRGN-II-1
FUBP1	0.300055	0.123	0.308	1.3112e-135	3.85872e-131	Neu-NRGN-II-1
FOXN3	0.30546	0.261	0.544	4.19257e-135	1.23383e-130	Neu-NRGN-II-1
NCEH1	0.349995	0.121	0.305	5.54346e-135	1.63139e-130	Neu-NRGN-II-1
PSMD12	0.265154	0.099	0.267	6.24365e-135	1.83744e-130	Neu-NRGN-II-1
HLF	0.347026	0.124	0.309	6.5392e-135	1.92442e-130	Neu-NRGN-II-1
ATM	0.326609	0.188	0.417	8.06449e-135	2.3733e-130	Neu-NRGN-II-1
RAB10	0.374267	0.193	0.43	8.16089e-135	2.40167e-130	Neu-NRGN-II-1
COPS6	0.272939	0.092	0.255	1.78716e-134	5.25944e-130	Neu-NRGN-II-1
PNKD	0.32265	0.105	0.276	2.1477e-134	6.32046e-130	Neu-NRGN-II-1
ZMAT3	0.322639	0.123	0.306	3.01958e-134	8.88633e-130	Neu-NRGN-II-1
SLK	0.267059	0.094	0.257	3.95577e-134	1.16414e-129	Neu-NRGN-II-1
MEAF6	0.252481	0.098	0.265	4.40402e-134	1.29606e-129	Neu-NRGN-II-1
ENC1	0.889773	0.551	0.562	4.72506e-134	1.39054e-129	Neu-NRGN-II-1
ACADVL	0.440565	0.128	0.317	4.99916e-134	1.4712e-129	Neu-NRGN-II-1
GPC1	0.483005	0.124	0.311	8.23399e-134	2.42318e-129	Neu-NRGN-II-1
ADAR	0.386615	0.145	0.344	1.00597e-133	2.96046e-129	Neu-NRGN-II-1
YY1	0.346077	0.124	0.308	1.09503e-133	3.22256e-129	Neu-NRGN-II-1
STK25	0.367339	0.108	0.282	2.24581e-133	6.60919e-129	Neu-NRGN-II-1
CPLX1	0.254076	0.129	0.314	2.66561e-133	7.84462e-129	Neu-NRGN-II-1
RHEB	0.307379	0.189	0.417	2.89587e-133	8.52226e-129	Neu-NRGN-II-1
RBM39	0.31188	0.271	0.567	5.27203e-133	1.55151e-128	Neu-NRGN-II-1
PACSIN1	0.351766	0.138	0.331	5.69383e-133	1.67564e-128	Neu-NRGN-II-1
STIM1	0.269874	0.11	0.284	6.75781e-133	1.98876e-128	Neu-NRGN-II-1
DDX42	0.272896	0.098	0.263	1.38093e-132	4.06394e-128	Neu-NRGN-II-1
OMG	0.341673	0.098	0.264	2.21515e-132	6.51898e-128	Neu-NRGN-II-1
MAP4	0.339166	0.239	0.505	3.38872e-132	9.97265e-128	Neu-NRGN-II-1
SCAMP5	0.303906	0.202	0.438	6.61181e-132	1.94579e-127	Neu-NRGN-II-1
FOXP1	0.262325	0.294	0.589	7.19542e-132	2.11754e-127	Neu-NRGN-II-1
STRAP	0.300131	0.118	0.297	8.58032e-132	2.5251e-127	Neu-NRGN-II-1
ARL8A	0.258511	0.112	0.285	1.23372e-131	3.63071e-127	Neu-NRGN-II-1
SCRN1	0.411925	0.158	0.365	2.64238e-131	7.77625e-127	Neu-NRGN-II-1
UPF2	0.301478	0.126	0.31	2.91054e-131	8.56543e-127	Neu-NRGN-II-1
SYNJ1	0.386389	0.179	0.402	3.61123e-131	1.06275e-126	Neu-NRGN-II-1
RNPS1	0.469715	0.165	0.381	5.45791e-131	1.60621e-126	Neu-NRGN-II-1
SGTB	0.252665	0.102	0.268	7.47019e-131	2.1984e-126	Neu-NRGN-II-1
RNF149	0.398106	0.149	0.351	8.15746e-131	2.40066e-126	Neu-NRGN-II-1
DNAJC13	0.318741	0.116	0.292	9.68755e-131	2.85095e-126	Neu-NRGN-II-1
PRPF8	0.366379	0.109	0.282	9.83659e-131	2.89481e-126	Neu-NRGN-II-1
DDX1	0.375762	0.144	0.341	1.33255e-130	3.92157e-126	Neu-NRGN-II-1
CBX6	0.303011	0.148	0.345	1.74935e-130	5.14815e-126	Neu-NRGN-II-1
HSPA4	0.309074	0.12	0.298	2.51352e-130	7.39705e-126	Neu-NRGN-II-1
MGST3	0.25588	0.238	0.497	2.67832e-130	7.88202e-126	Neu-NRGN-II-1
CYFIP2	0.359851	0.23	0.491	3.20452e-130	9.43058e-126	Neu-NRGN-II-1
SLC38A2	0.286188	0.122	0.3	7.97587e-130	2.34722e-125	Neu-NRGN-II-1
PHF20	0.30603	0.137	0.326	8.91775e-130	2.6244e-125	Neu-NRGN-II-1
TCEA2	0.306583	0.099	0.263	2.51583e-129	7.40382e-125	Neu-NRGN-II-1
RAPGEF1	0.305156	0.151	0.348	3.10189e-129	9.12856e-125	Neu-NRGN-II-1
MRAS	0.358789	0.101	0.267	3.10552e-129	9.13922e-125	Neu-NRGN-II-1
SACM1L	0.334291	0.091	0.25	3.131e-129	9.21421e-125	Neu-NRGN-II-1
SPRED1	0.497699	0.213	0.462	4.10441e-129	1.20789e-124	Neu-NRGN-II-1
HP1BP3	0.404601	0.234	0.497	4.26607e-129	1.25546e-124	Neu-NRGN-II-1
USP46	0.252586	0.099	0.262	4.30082e-129	1.26569e-124	Neu-NRGN-II-1
HNRNPH3	0.334461	0.119	0.297	6.10983e-129	1.79806e-124	Neu-NRGN-II-1
LARP1	0.412572	0.206	0.448	7.92517e-129	2.3323e-124	Neu-NRGN-II-1
ATL1	0.402132	0.224	0.48	1.59367e-128	4.69e-124	Neu-NRGN-II-1
TPM1	0.288653	0.146	0.339	1.80524e-128	5.31266e-124	Neu-NRGN-II-1
ELAVL4	0.357395	0.163	0.371	2.67268e-128	7.86543e-124	Neu-NRGN-II-1
BLOC1S6	0.286433	0.096	0.256	3.07289e-128	9.04321e-124	Neu-NRGN-II-1
RNF145	0.348374	0.148	0.345	6.06905e-128	1.78606e-123	Neu-NRGN-II-1
SETX	0.370716	0.187	0.411	7.80564e-128	2.29712e-123	Neu-NRGN-II-1
DCTN5	0.312555	0.096	0.256	7.88423e-128	2.32025e-123	Neu-NRGN-II-1
UBE2L3	0.292566	0.101	0.264	9.36431e-128	2.75582e-123	Neu-NRGN-II-1
MRPS21	0.278077	0.104	0.269	1.28777e-127	3.78977e-123	Neu-NRGN-II-1
ATP1B1	0.636527	0.668	0.771	1.31749e-127	3.87725e-123	Neu-NRGN-II-1
FKBP3	0.385122	0.123	0.302	1.4419e-127	4.24337e-123	Neu-NRGN-II-1
SRSF2	0.391122	0.147	0.343	1.54641e-127	4.55094e-123	Neu-NRGN-II-1
FGFR1OP2	0.360809	0.148	0.343	3.56159e-127	1.04814e-122	Neu-NRGN-II-1
RANBP2	0.476547	0.183	0.407	4.10641e-127	1.20847e-122	Neu-NRGN-II-1
HNRNPC	0.419492	0.216	0.463	5.62887e-127	1.65652e-122	Neu-NRGN-II-1
ATP5MC2	0.316827	0.135	0.321	1.03583e-126	3.04833e-122	Neu-NRGN-II-1
CSDE1	0.378276	0.209	0.446	1.51565e-126	4.46041e-122	Neu-NRGN-II-1
SF3B2	0.299138	0.1	0.262	1.78102e-126	5.24137e-122	Neu-NRGN-II-1
SESN3	0.439247	0.172	0.386	2.57138e-126	7.5673e-122	Neu-NRGN-II-1
IDH3A	0.30557	0.096	0.255	1.08315e-125	3.1876e-121	Neu-NRGN-II-1
ADGRB2	0.346458	0.13	0.311	1.26444e-125	3.72113e-121	Neu-NRGN-II-1
BCAP29	0.450778	0.164	0.372	1.48425e-125	4.36799e-121	Neu-NRGN-II-1
PID1	0.302886	0.146	0.333	3.80416e-125	1.11953e-120	Neu-NRGN-II-1
MAP9	0.421977	0.128	0.309	4.357e-125	1.28222e-120	Neu-NRGN-II-1
FAM171B	0.456329	0.222	0.473	7.94768e-125	2.33892e-120	Neu-NRGN-II-1
SYNGR1	0.39241	0.145	0.337	1.61063e-124	4.73992e-120	Neu-NRGN-II-1
USP7	0.323567	0.118	0.291	2.33182e-124	6.86232e-120	Neu-NRGN-II-1
AARS	0.40739	0.125	0.302	1.50469e-123	4.42815e-119	Neu-NRGN-II-1
SUPT16H	0.335499	0.108	0.272	2.19495e-123	6.45952e-119	Neu-NRGN-II-1
GRK3	0.341701	0.187	0.404	2.20646e-123	6.4934e-119	Neu-NRGN-II-1
OGA	0.409807	0.247	0.519	6.00828e-123	1.76818e-118	Neu-NRGN-II-1
PPP3CB	0.377191	0.235	0.491	7.43627e-123	2.18842e-118	Neu-NRGN-II-1
TGOLN2	0.32618	0.15	0.34	1.01073e-122	2.97448e-118	Neu-NRGN-II-1
CCND2	0.342726	0.139	0.324	1.15795e-122	3.40773e-118	Neu-NRGN-II-1
CAPRIN1	0.332685	0.12	0.291	1.72266e-122	5.06961e-118	Neu-NRGN-II-1
PRRC2C	0.397462	0.247	0.516	2.3032e-122	6.7781e-118	Neu-NRGN-II-1
LPP	0.292699	0.236	0.484	3.50428e-122	1.03127e-117	Neu-NRGN-II-1
SLC38A1	0.388831	0.173	0.383	3.71629e-122	1.09367e-117	Neu-NRGN-II-1
CELSR2	0.294188	0.11	0.274	3.73924e-122	1.10042e-117	Neu-NRGN-II-1
EIF3K	0.368305	0.14	0.326	5.39497e-122	1.58768e-117	Neu-NRGN-II-1
MADD	0.384517	0.125	0.301	8.98283e-122	2.64356e-117	Neu-NRGN-II-1
ATP6V1A	0.341285	0.216	0.453	2.69199e-121	7.92227e-117	Neu-NRGN-II-1
ITSN1	0.588066	0.231	0.492	3.00443e-121	8.84174e-117	Neu-NRGN-II-1
ACO2	0.403369	0.143	0.331	3.41071e-121	1.00374e-116	Neu-NRGN-II-1
MAP7D1	0.345189	0.105	0.266	3.78196e-121	1.11299e-116	Neu-NRGN-II-1
WASL	0.391822	0.144	0.331	1.19754e-120	3.52425e-116	Neu-NRGN-II-1
KIAA0408	0.437804	0.118	0.289	2.06e-120	6.06238e-116	Neu-NRGN-II-1
EIF4B	0.319781	0.124	0.296	3.07845e-120	9.05956e-116	Neu-NRGN-II-1
CTSF	0.392492	0.116	0.285	4.29522e-120	1.26404e-115	Neu-NRGN-II-1
SUGT1	0.383712	0.117	0.286	4.36728e-120	1.28525e-115	Neu-NRGN-II-1
SPCS3	0.338404	0.118	0.286	4.86794e-120	1.43259e-115	Neu-NRGN-II-1
MZT2B	0.277408	0.152	0.342	5.12811e-120	1.50915e-115	Neu-NRGN-II-1
OPTN	0.399269	0.152	0.346	1.02562e-119	3.0183e-115	Neu-NRGN-II-1
NGEF	0.282629	0.139	0.322	1.04819e-119	3.08471e-115	Neu-NRGN-II-1
STAT3	0.25456	0.106	0.265	1.11352e-119	3.27697e-115	Neu-NRGN-II-1
GDI2	0.279141	0.123	0.293	1.54269e-119	4.54e-115	Neu-NRGN-II-1
TTYH1	0.422767	0.175	0.382	2.71826e-119	7.99957e-115	Neu-NRGN-II-1
ATP5MG	0.33187	0.19	0.407	3.46773e-119	1.02052e-114	Neu-NRGN-II-1
CDC42SE2	0.436145	0.209	0.444	4.21372e-119	1.24006e-114	Neu-NRGN-II-1
HMGCR	0.339434	0.11	0.273	1.29332e-118	3.80612e-114	Neu-NRGN-II-1
ILF3	0.312602	0.116	0.282	1.98174e-118	5.83207e-114	Neu-NRGN-II-1
PIN1	0.276941	0.171	0.37	2.03356e-118	5.98457e-114	Neu-NRGN-II-1
SEL1L	0.328583	0.118	0.285	3.47361e-118	1.02225e-113	Neu-NRGN-II-1
PDE2A	0.481292	0.129	0.307	1.336e-117	3.93172e-113	Neu-NRGN-II-1
LMO3	0.305687	0.209	0.437	2.03864e-117	5.99952e-113	Neu-NRGN-II-1
PAK2	0.270671	0.128	0.3	2.98516e-117	8.78503e-113	Neu-NRGN-II-1
GUK1	0.270444	0.223	0.458	4.40456e-117	1.29622e-112	Neu-NRGN-II-1
KIAA0513	0.430471	0.126	0.299	4.98646e-117	1.46747e-112	Neu-NRGN-II-1
RAB14	0.358843	0.151	0.34	8.45271e-117	2.48755e-112	Neu-NRGN-II-1
AGAP3	0.474176	0.161	0.36	1.2642e-116	3.72041e-112	Neu-NRGN-II-1
CSNK1D	0.365201	0.101	0.255	2.12496e-116	6.25355e-112	Neu-NRGN-II-1
RPL7L1	0.297652	0.108	0.266	3.02624e-116	8.90591e-112	Neu-NRGN-II-1
CMIP	0.356014	0.234	0.483	9.73003e-116	2.86345e-111	Neu-NRGN-II-1
AFF1	0.257963	0.141	0.318	1.03435e-115	3.044e-111	Neu-NRGN-II-1
IPO7	0.387458	0.12	0.288	1.15862e-115	3.4097e-111	Neu-NRGN-II-1
TMX4	0.403741	0.181	0.389	1.38357e-115	4.0717e-111	Neu-NRGN-II-1
MTDH	0.438005	0.242	0.501	1.39086e-115	4.09316e-111	Neu-NRGN-II-1
PSMC6	0.42114	0.117	0.283	1.60815e-115	4.73262e-111	Neu-NRGN-II-1
NCS1	0.42799	0.137	0.316	1.66295e-115	4.89389e-111	Neu-NRGN-II-1
KIF3A	0.421549	0.255	0.525	1.7113e-115	5.03619e-111	Neu-NRGN-II-1
APC2	0.38379	0.119	0.286	2.72924e-115	8.03189e-111	Neu-NRGN-II-1
DDB1	0.382707	0.109	0.269	3.61102e-115	1.06269e-110	Neu-NRGN-II-1
SATB1	0.351917	0.122	0.289	4.81998e-115	1.41847e-110	Neu-NRGN-II-1
UBL3	0.434456	0.18	0.387	5.03348e-115	1.4813e-110	Neu-NRGN-II-1
FAM3C	0.343308	0.16	0.352	7.35097e-115	2.16332e-110	Neu-NRGN-II-1
PRPF38B	0.318253	0.108	0.264	1.35859e-114	3.9982e-110	Neu-NRGN-II-1
2022-03-06	0.374024	0.29	0.586	2.06142e-114	6.06655e-110	Neu-NRGN-II-1
NPDC1	0.462565	0.2	0.426	2.67625e-114	7.87594e-110	Neu-NRGN-II-1
HELZ	0.444279	0.197	0.419	3.69138e-114	1.08634e-109	Neu-NRGN-II-1
TPPP	0.409744	0.151	0.338	6.07191e-114	1.7869e-109	Neu-NRGN-II-1
AKAP9	0.380354	0.302	0.602	6.62102e-114	1.9485e-109	Neu-NRGN-II-1
TMEM14A	0.367857	0.109	0.267	7.35045e-114	2.16316e-109	Neu-NRGN-II-1
NUDC	0.269214	0.111	0.269	7.78962e-114	2.29241e-109	Neu-NRGN-II-1
NUDT4	0.273438	0.111	0.268	1.27837e-113	3.76212e-109	Neu-NRGN-II-1
KLHDC2	0.44603	0.109	0.267	5.91083e-112	1.7395e-107	Neu-NRGN-II-1
EDF1	0.283755	0.156	0.34	6.19377e-112	1.82277e-107	Neu-NRGN-II-1
PPA1	0.39642	0.174	0.374	9.49193e-112	2.79338e-107	Neu-NRGN-II-1
ZMIZ1	0.312136	0.119	0.28	1.38514e-110	4.07633e-106	Neu-NRGN-II-1
PFDN2	0.256554	0.113	0.268	1.73e-110	5.09123e-106	Neu-NRGN-II-1
GDA	0.377359	0.137	0.31	2.20867e-110	6.49989e-106	Neu-NRGN-II-1
SNX2	0.296507	0.113	0.27	2.24251e-110	6.59949e-106	Neu-NRGN-II-1
STUB1	0.251293	0.124	0.287	2.32683e-110	6.84763e-106	Neu-NRGN-II-1
ERLEC1	0.34145	0.113	0.27	3.09947e-110	9.12144e-106	Neu-NRGN-II-1
PPP2CB	0.444108	0.164	0.357	1.24024e-109	3.6499e-105	Neu-NRGN-II-1
ATP6V0A1	0.338013	0.26	0.524	1.49618e-109	4.40311e-105	Neu-NRGN-II-1
OCIAD1	0.346541	0.276	0.553	2.03893e-109	6.00037e-105	Neu-NRGN-II-1
XRCC6	0.372529	0.128	0.294	2.41941e-109	7.12008e-105	Neu-NRGN-II-1
HTR2A	0.270898	0.102	0.251	2.79422e-109	8.2231e-105	Neu-NRGN-II-1
ATP5PF	0.335118	0.187	0.391	2.88715e-109	8.4966e-105	Neu-NRGN-II-1
LONRF2	0.499012	0.209	0.437	3.30139e-109	9.71566e-105	Neu-NRGN-II-1
GOT1	0.380457	0.169	0.362	3.84667e-109	1.13204e-104	Neu-NRGN-II-1
TMEM65	0.318331	0.124	0.287	4.68704e-109	1.37935e-104	Neu-NRGN-II-1
TMED10	0.360378	0.123	0.286	6.18265e-109	1.81949e-104	Neu-NRGN-II-1
AFF3	0.537622	0.238	0.474	9.04797e-109	2.66273e-104	Neu-NRGN-II-1
NDUFS2	0.44737	0.15	0.332	1.03087e-108	3.03376e-104	Neu-NRGN-II-1
CCT3	0.376723	0.121	0.283	2.36014e-108	6.94566e-104	Neu-NRGN-II-1
SEC14L1	0.338923	0.135	0.304	6.12923e-108	1.80377e-103	Neu-NRGN-II-1
LMBRD2	0.474843	0.145	0.323	7.17502e-108	2.11154e-103	Neu-NRGN-II-1
DARS	0.307537	0.107	0.258	7.44597e-108	2.19127e-103	Neu-NRGN-II-1
NCOA3	0.329678	0.119	0.278	8.35132e-108	2.45771e-103	Neu-NRGN-II-1
CTNNB1	0.382226	0.181	0.381	9.12539e-108	2.68551e-103	Neu-NRGN-II-1
C18orf32	0.35494	0.146	0.322	1.01749e-107	2.99438e-103	Neu-NRGN-II-1
UBE2N	0.401805	0.133	0.302	2.88588e-107	8.49284e-103	Neu-NRGN-II-1
ARPC1A	0.401633	0.127	0.292	5.16411e-107	1.51975e-102	Neu-NRGN-II-1
CLTA	0.379204	0.186	0.388	6.22586e-107	1.83221e-102	Neu-NRGN-II-1
DNM1	0.997319	0.525	0.583	6.85595e-107	2.01764e-102	Neu-NRGN-II-1
AZIN1	0.390177	0.13	0.296	8.97062e-107	2.63996e-102	Neu-NRGN-II-1
CAMLG	0.405459	0.108	0.261	9.6053e-107	2.82674e-102	Neu-NRGN-II-1
CDC42	0.44089	0.193	0.404	1.45149e-106	4.2716e-102	Neu-NRGN-II-1
VSTM2L	0.319531	0.105	0.254	3.59725e-106	1.05864e-101	Neu-NRGN-II-1
CAMKK2	0.385652	0.174	0.368	8.46224e-106	2.49035e-101	Neu-NRGN-II-1
CAB39	0.415732	0.184	0.387	9.31444e-106	2.74115e-101	Neu-NRGN-II-1
SARS	0.414905	0.129	0.294	9.35809e-106	2.75399e-101	Neu-NRGN-II-1
CLPTM1	0.416072	0.116	0.273	9.69968e-106	2.85452e-101	Neu-NRGN-II-1
ST13	0.400706	0.141	0.313	9.9527e-106	2.92898e-101	Neu-NRGN-II-1
FAM13A	0.350195	0.161	0.346	1.2994e-105	3.824e-101	Neu-NRGN-II-1
VPS28	0.32816	0.112	0.264	2.21738e-105	6.52554e-101	Neu-NRGN-II-1
WIPI2	0.284468	0.104	0.25	4.63044e-105	1.36269e-100	Neu-NRGN-II-1
SRRM2	0.362754	0.286	0.565	7.82908e-105	2.30402e-100	Neu-NRGN-II-1
STX7	0.523018	0.169	0.362	2.83619e-104	8.34663e-100	Neu-NRGN-II-1
SET	0.368021	0.164	0.348	4.0594e-104	1.19464e-99	Neu-NRGN-II-1
PAFAH1B2	0.385541	0.115	0.268	5.52316e-104	1.62541e-99	Neu-NRGN-II-1
H2AFZ	0.299685	0.145	0.316	6.19672e-104	1.82363e-99	Neu-NRGN-II-1
FAM131A	0.4236	0.12	0.278	7.4057e-104	2.17942e-99	Neu-NRGN-II-1
TBC1D9	0.335154	0.119	0.274	8.03389e-104	2.36429e-99	Neu-NRGN-II-1
IDI1	0.259451	0.12	0.274	1.37243e-103	4.03891e-99	Neu-NRGN-II-1
INPP5F	0.462349	0.197	0.408	1.51816e-103	4.4678e-99	Neu-NRGN-II-1
CCM2	0.276385	0.12	0.275	2.47696e-103	7.28944e-99	Neu-NRGN-II-1
RPL22	0.374096	0.173	0.363	2.51999e-103	7.41608e-99	Neu-NRGN-II-1
GPRC5B	0.252595	0.144	0.311	2.7144e-103	7.98819e-99	Neu-NRGN-II-1
FXYD7	0.39397	0.125	0.285	4.94851e-103	1.4563e-98	Neu-NRGN-II-1
NDUFB8	0.390629	0.232	0.467	5.55891e-103	1.63593e-98	Neu-NRGN-II-1
CNTNAP1	0.458433	0.103	0.25	6.48024e-103	1.90707e-98	Neu-NRGN-II-1
ACSL3	0.443526	0.264	0.527	9.34424e-103	2.74992e-98	Neu-NRGN-II-1
CBLB	0.486822	0.125	0.283	1.02213e-102	3.00804e-98	Neu-NRGN-II-1
ATP6V1G1	0.268585	0.133	0.294	1.54942e-102	4.55979e-98	Neu-NRGN-II-1
RBX1	0.464699	0.166	0.353	1.57563e-102	4.63693e-98	Neu-NRGN-II-1
PAG1	0.32649	0.127	0.285	1.82515e-102	5.37123e-98	Neu-NRGN-II-1
MICOS10	0.275069	0.154	0.328	1.90107e-102	5.59467e-98	Neu-NRGN-II-1
CXXC5	0.322864	0.121	0.277	2.1039e-102	6.19157e-98	Neu-NRGN-II-1
MTSS1	0.732567	0.201	0.415	3.15068e-102	9.27215e-98	Neu-NRGN-II-1
NAP1L1	0.386092	0.284	0.561	5.34051e-102	1.57166e-97	Neu-NRGN-II-1
RPL10A	0.336686	0.162	0.342	6.6221e-102	1.94882e-97	Neu-NRGN-II-1
NDUFB1	0.323301	0.152	0.326	2.62158e-101	7.71505e-97	Neu-NRGN-II-1
CCT4	0.387272	0.114	0.264	3.95148e-101	1.16288e-96	Neu-NRGN-II-1
CBX5	0.421515	0.131	0.292	6.13288e-101	1.80484e-96	Neu-NRGN-II-1
PSMD8	0.272019	0.118	0.269	6.91228e-101	2.03422e-96	Neu-NRGN-II-1
RPL12	0.314823	0.146	0.314	7.58717e-101	2.23283e-96	Neu-NRGN-II-1
RAP2A	0.434517	0.148	0.321	8.19532e-101	2.4118e-96	Neu-NRGN-II-1
SRSF3	0.375534	0.132	0.293	9.79491e-101	2.88254e-96	Neu-NRGN-II-1
ATP5MC1	0.261494	0.134	0.293	1.4774e-100	4.34785e-96	Neu-NRGN-II-1
EIF5	0.442121	0.212	0.428	1.81795e-100	5.35004e-96	Neu-NRGN-II-1
MAP2K2	0.392176	0.114	0.264	2.08946e-100	6.14908e-96	Neu-NRGN-II-1
LAMP1	0.35519	0.13	0.289	2.47772e-100	7.29167e-96	Neu-NRGN-II-1
PFDN5	0.372483	0.191	0.39	2.79919e-100	8.23774e-96	Neu-NRGN-II-1
MAPRE3	0.513804	0.155	0.335	3.52177e-100	1.03642e-95	Neu-NRGN-II-1
PLK2	0.35939	0.107	0.252	3.89183e-100	1.14533e-95	Neu-NRGN-II-1
PLEC	0.499619	0.116	0.269	4.16269e-100	1.22504e-95	Neu-NRGN-II-1
SPCS1	0.34416	0.146	0.315	8.5449e-100	2.51468e-95	Neu-NRGN-II-1
KLHDC3	0.375366	0.132	0.294	8.58915e-100	2.5277e-95	Neu-NRGN-II-1
C6orf62	0.411193	0.145	0.314	1.37653e-99	4.05098e-95	Neu-NRGN-II-1
ATP5PO	0.336787	0.141	0.306	1.56943e-99	4.61868e-95	Neu-NRGN-II-1
DPP7	0.508853	0.163	0.348	1.68341e-99	4.95411e-95	Neu-NRGN-II-1
RANGAP1	0.43754	0.111	0.26	1.73425e-99	5.10374e-95	Neu-NRGN-II-1
EFR3A	0.458375	0.213	0.429	1.78807e-99	5.2621e-95	Neu-NRGN-II-1
NFE2L2	0.251259	0.119	0.268	2.07838e-99	6.11646e-95	Neu-NRGN-II-1
GLS	0.283295	0.285	0.549	2.76368e-99	8.13324e-95	Neu-NRGN-II-1
LPIN2	0.300208	0.124	0.277	3.56761e-99	1.04991e-94	Neu-NRGN-II-1
CHD5	0.500684	0.186	0.386	3.85476e-99	1.13442e-94	Neu-NRGN-II-1
WSB2	0.338374	0.14	0.303	3.93606e-99	1.15834e-94	Neu-NRGN-II-1
HK1	0.461608	0.18	0.374	4.46337e-99	1.31353e-94	Neu-NRGN-II-1
ZBTB7A	0.499691	0.15	0.324	4.57787e-99	1.34722e-94	Neu-NRGN-II-1
NARS	0.405252	0.147	0.316	1.59837e-98	4.70383e-94	Neu-NRGN-II-1
POLR2B	0.406683	0.115	0.264	1.78267e-98	5.24622e-94	Neu-NRGN-II-1
EPHB6	0.358326	0.16	0.337	1.87483e-98	5.51745e-94	Neu-NRGN-II-1
NDUFB5	0.284664	0.112	0.257	3.89974e-98	1.14766e-93	Neu-NRGN-II-1
GTF2I	0.315505	0.348	0.67	6.2993e-98	1.85382e-93	Neu-NRGN-II-1
NSG2	0.382551	0.207	0.416	6.32846e-98	1.8624e-93	Neu-NRGN-II-1
RETREG2	0.383995	0.135	0.295	6.46909e-98	1.90379e-93	Neu-NRGN-II-1
PPDPF	0.279027	0.129	0.284	8.29407e-98	2.44086e-93	Neu-NRGN-II-1
NDUFV2	0.370174	0.146	0.314	1.00681e-97	2.96293e-93	Neu-NRGN-II-1
NR2F1	0.446162	0.118	0.268	1.88809e-97	5.55647e-93	Neu-NRGN-II-1
SEZ6L2	0.304931	0.222	0.436	2.64377e-97	7.78034e-93	Neu-NRGN-II-1
ACTR3	0.38912	0.141	0.305	2.68146e-97	7.89126e-93	Neu-NRGN-II-1
DNAJB6	0.413463	0.206	0.412	2.77793e-97	8.17517e-93	Neu-NRGN-II-1
TMEM160	0.333743	0.154	0.325	2.89721e-97	8.52621e-93	Neu-NRGN-II-1
PINK1	0.358724	0.147	0.314	3.62368e-97	1.06641e-92	Neu-NRGN-II-1
SEC11C	0.343816	0.117	0.266	7.85991e-97	2.31309e-92	Neu-NRGN-II-1
MYL6	0.31813	0.162	0.337	8.06066e-97	2.37217e-92	Neu-NRGN-II-1
PSIP1	0.54449	0.21	0.428	1.77169e-96	5.21391e-92	Neu-NRGN-II-1
NDUFA12	0.32126	0.113	0.257	2.10768e-96	6.2027e-92	Neu-NRGN-II-1
SCN3B	0.352003	0.186	0.376	5.4231e-96	1.59596e-91	Neu-NRGN-II-1
STX1B	0.43429	0.121	0.273	8.38564e-96	2.46781e-91	Neu-NRGN-II-1
ATP6V0D1	0.350961	0.141	0.302	1.20052e-95	3.53301e-91	Neu-NRGN-II-1
ATP6V1D	0.398203	0.161	0.336	3.49235e-95	1.02776e-90	Neu-NRGN-II-1
RAB1A	0.428752	0.2	0.403	4.96769e-95	1.46194e-90	Neu-NRGN-II-1
SSB	0.423219	0.124	0.276	1.0631e-94	3.12859e-90	Neu-NRGN-II-1
PTGES3	0.425831	0.183	0.373	1.47375e-94	4.33708e-90	Neu-NRGN-II-1
ARL8B	0.464571	0.176	0.362	2.05253e-94	6.04039e-90	Neu-NRGN-II-1
ANXA6	0.408775	0.15	0.316	3.76721e-94	1.10865e-89	Neu-NRGN-II-1
NAPA	0.437199	0.128	0.282	3.94665e-94	1.16146e-89	Neu-NRGN-II-1
TM9SF2	0.421963	0.127	0.28	4.71461e-94	1.38746e-89	Neu-NRGN-II-1
MEF2D	0.440967	0.126	0.278	5.17044e-94	1.52161e-89	Neu-NRGN-II-1
NDUFB2	0.342642	0.177	0.358	6.41894e-94	1.88903e-89	Neu-NRGN-II-1
NSMF	0.410504	0.109	0.25	7.26637e-94	2.13842e-89	Neu-NRGN-II-1
NCAN	0.352777	0.114	0.257	7.50443e-94	2.20848e-89	Neu-NRGN-II-1
ATP6V1C1	0.424925	0.183	0.372	8.73732e-94	2.57131e-89	Neu-NRGN-II-1
SON	0.312824	0.33	0.631	1.14781e-93	3.37788e-89	Neu-NRGN-II-1
TOMM7	0.310044	0.177	0.357	1.35785e-93	3.99603e-89	Neu-NRGN-II-1
SNX3	0.386529	0.196	0.393	1.39843e-93	4.11544e-89	Neu-NRGN-II-1
REEP5	0.405093	0.235	0.461	2.93059e-93	8.62444e-89	Neu-NRGN-II-1
POMP	0.322565	0.129	0.28	4.03814e-93	1.18838e-88	Neu-NRGN-II-1
EIF1B	0.376684	0.158	0.328	6.22317e-93	1.83142e-88	Neu-NRGN-II-1
PARK7	0.326037	0.168	0.343	1.50833e-92	4.43885e-88	Neu-NRGN-II-1
HSBP1	0.277606	0.113	0.254	1.56442e-92	4.60393e-88	Neu-NRGN-II-1
TECR	0.418025	0.125	0.275	2.16945e-92	6.38447e-88	Neu-NRGN-II-1
GABRD	0.373026	0.115	0.258	2.53615e-92	7.46364e-88	Neu-NRGN-II-1
CHGB	0.280181	0.142	0.299	3.00316e-92	8.838e-88	Neu-NRGN-II-1
PSD	0.514668	0.127	0.279	5.74173e-92	1.68973e-87	Neu-NRGN-II-1
PYGB	0.521602	0.113	0.256	8.70446e-92	2.56164e-87	Neu-NRGN-II-1
PFKFB3	0.482762	0.131	0.285	1.06822e-91	3.14367e-87	Neu-NRGN-II-1
CLTB	0.383551	0.13	0.282	1.48738e-91	4.3772e-87	Neu-NRGN-II-1
TBCB	0.322102	0.122	0.268	3.1107e-91	9.15448e-87	Neu-NRGN-II-1
YPEL3	0.438659	0.202	0.403	4.05465e-91	1.19324e-86	Neu-NRGN-II-1
ROCK2	0.32942	0.272	0.523	4.10826e-91	1.20902e-86	Neu-NRGN-II-1
ACTR2	0.451237	0.241	0.472	5.79519e-91	1.70547e-86	Neu-NRGN-II-1
LENG8	0.691925	0.197	0.401	7.87524e-91	2.31761e-86	Neu-NRGN-II-1
ATP5ME	0.390252	0.216	0.421	1.46864e-90	4.32206e-86	Neu-NRGN-II-1
RPS7	0.379071	0.224	0.435	2.9486e-90	8.67742e-86	Neu-NRGN-II-1
OIP5-AS1	0.457317	0.231	0.452	5.55592e-90	1.63505e-85	Neu-NRGN-II-1
EIF4H	0.389753	0.146	0.305	6.31355e-90	1.85801e-85	Neu-NRGN-II-1
RIPOR2	0.679864	0.115	0.259	7.45564e-90	2.19412e-85	Neu-NRGN-II-1
PSMB1	0.405437	0.114	0.254	1.16914e-89	3.44065e-85	Neu-NRGN-II-1
PLEKHB2	0.424122	0.151	0.315	1.40571e-89	4.13686e-85	Neu-NRGN-II-1
SSU72	0.365831	0.112	0.251	1.45452e-89	4.2805e-85	Neu-NRGN-II-1
WASHC4	0.357946	0.137	0.291	1.50102e-89	4.41735e-85	Neu-NRGN-II-1
NME2	0.342198	0.175	0.35	1.62044e-89	4.76879e-85	Neu-NRGN-II-1
FLOT1	0.532411	0.149	0.314	1.74103e-89	5.12369e-85	Neu-NRGN-II-1
SERBP1	0.392603	0.13	0.28	4.08495e-89	1.20216e-84	Neu-NRGN-II-1
PRRT2	0.513193	0.122	0.269	6.61965e-89	1.9481e-84	Neu-NRGN-II-1
OAT	0.498523	0.142	0.3	1.25198e-88	3.68446e-84	Neu-NRGN-II-1
GABRG2	0.481152	0.206	0.41	1.31369e-88	3.86605e-84	Neu-NRGN-II-1
CALM2	0.540953	0.671	0.83	2.1525e-88	6.3346e-84	Neu-NRGN-II-1
SLC39A10	0.278055	0.266	0.502	4.78601e-88	1.40847e-83	Neu-NRGN-II-1
RPS15A	0.340339	0.154	0.316	3.16317e-87	9.30891e-83	Neu-NRGN-II-1
TMEM132A	0.403275	0.115	0.255	3.75469e-87	1.10497e-82	Neu-NRGN-II-1
HNRNPU	0.483716	0.27	0.523	5.31874e-87	1.56525e-82	Neu-NRGN-II-1
ISCU	0.345054	0.157	0.319	5.95799e-87	1.75338e-82	Neu-NRGN-II-1
RAP1B	0.414322	0.13	0.277	7.08363e-87	2.08464e-82	Neu-NRGN-II-1
CYCS	0.30983	0.175	0.347	1.09189e-86	3.21333e-82	Neu-NRGN-II-1
DAPK1	0.373058	0.181	0.361	1.33729e-86	3.93551e-82	Neu-NRGN-II-1
WWP1	0.844264	0.163	0.336	2.20338e-86	6.48434e-82	Neu-NRGN-II-1
PDXK	0.490258	0.171	0.347	4.93149e-86	1.45129e-81	Neu-NRGN-II-1
PARP1	0.386337	0.114	0.251	6.06563e-86	1.78505e-81	Neu-NRGN-II-1
RPL11	0.370393	0.239	0.454	7.29422e-86	2.14662e-81	Neu-NRGN-II-1
TAX1BP1	0.525511	0.248	0.481	1.16602e-85	3.43147e-81	Neu-NRGN-II-1
GABARAP	0.3685	0.168	0.335	2.49763e-85	7.35028e-81	Neu-NRGN-II-1
THRA	0.498423	0.134	0.285	2.75907e-85	8.11966e-81	Neu-NRGN-II-1
RNASEK	0.368388	0.207	0.401	2.96865e-85	8.73644e-81	Neu-NRGN-II-1
FBXO44	0.615141	0.132	0.283	8.56185e-85	2.51967e-80	Neu-NRGN-II-1
MOAP1	0.341607	0.171	0.339	1.4443e-84	4.25044e-80	Neu-NRGN-II-1
AASDHPPT	0.477016	0.139	0.291	1.68126e-84	4.94778e-80	Neu-NRGN-II-1
PCMT1	0.415279	0.231	0.444	2.41372e-84	7.10333e-80	Neu-NRGN-II-1
CPNE8	0.320405	0.135	0.282	3.64192e-84	1.07178e-79	Neu-NRGN-II-1
NDUFAB1	0.295236	0.139	0.287	6.83952e-84	2.0128e-79	Neu-NRGN-II-1
SUMO2	0.381547	0.191	0.373	4.18968e-83	1.23298e-78	Neu-NRGN-II-1
CMAS	0.419593	0.131	0.275	4.50148e-83	1.32474e-78	Neu-NRGN-II-1
PRKACB	0.250942	0.376	0.692	1.35775e-82	3.99571e-78	Neu-NRGN-II-1
RPL26	0.345889	0.265	0.493	1.55721e-82	4.5827e-78	Neu-NRGN-II-1
RAD21	0.538279	0.152	0.31	2.00051e-82	5.88729e-78	Neu-NRGN-II-1
HSPA9	0.518034	0.174	0.348	4.24687e-82	1.24981e-77	Neu-NRGN-II-1
HS6ST1	0.503735	0.12	0.259	4.31477e-82	1.26979e-77	Neu-NRGN-II-1
NACA	0.398839	0.25	0.47	4.41684e-82	1.29983e-77	Neu-NRGN-II-1
RPS3	0.443978	0.211	0.408	4.52216e-82	1.33083e-77	Neu-NRGN-II-1
FNDC3B	0.404439	0.139	0.287	8.45545e-82	2.48835e-77	Neu-NRGN-II-1
STK4	0.460167	0.134	0.28	1.53075e-81	4.50485e-77	Neu-NRGN-II-1
RPL29	0.385892	0.21	0.402	2.14505e-81	6.31266e-77	Neu-NRGN-II-1
MLLT11	0.38814	0.178	0.349	2.30021e-81	6.7693e-77	Neu-NRGN-II-1
VXN	0.513525	0.133	0.279	3.74843e-81	1.10312e-76	Neu-NRGN-II-1
SNX6	0.452992	0.137	0.284	1.1694e-80	3.44143e-76	Neu-NRGN-II-1
CAMKK1	0.555753	0.121	0.259	1.6419e-80	4.83195e-76	Neu-NRGN-II-1
BNIP3	0.361584	0.162	0.321	1.84216e-80	5.42128e-76	Neu-NRGN-II-1
CAPZA2	0.5208	0.193	0.378	1.91265e-80	5.62875e-76	Neu-NRGN-II-1
MPC2	0.340479	0.118	0.25	1.9429e-80	5.71775e-76	Neu-NRGN-II-1
VDAC2	0.388465	0.132	0.275	4.07577e-80	1.19946e-75	Neu-NRGN-II-1
EIF3A	0.522516	0.167	0.333	5.17122e-80	1.52184e-75	Neu-NRGN-II-1
PGM2L1	0.390438	0.225	0.425	5.28315e-80	1.55478e-75	Neu-NRGN-II-1
ATN1	0.535693	0.118	0.254	5.90381e-80	1.73743e-75	Neu-NRGN-II-1
GNG3	0.264415	0.147	0.294	2.55646e-79	7.52341e-75	Neu-NRGN-II-1
PABPC1	0.531507	0.161	0.322	5.8643e-79	1.72581e-74	Neu-NRGN-II-1
SCOC	0.395365	0.161	0.319	1.04094e-78	3.06339e-74	Neu-NRGN-II-1
RAB2A	0.438625	0.295	0.555	2.54947e-78	7.50285e-74	Neu-NRGN-II-1
ANKRD12	0.400375	0.335	0.63	2.82297e-78	8.30773e-74	Neu-NRGN-II-1
NEDD8	0.38133	0.174	0.339	3.00849e-78	8.85367e-74	Neu-NRGN-II-1
MEF2A	0.317888	0.319	0.596	3.41142e-78	1.00395e-73	Neu-NRGN-II-1
RBMS1	0.404223	0.132	0.273	3.4959e-78	1.02881e-73	Neu-NRGN-II-1
GPI	0.604184	0.259	0.498	5.07493e-78	1.4935e-73	Neu-NRGN-II-1
NUDT3	0.522887	0.171	0.337	5.1419e-78	1.51321e-73	Neu-NRGN-II-1
SCG5	0.298591	0.277	0.506	6.4569e-78	1.9002e-73	Neu-NRGN-II-1
SNCA	0.268909	0.296	0.536	8.80107e-78	2.59007e-73	Neu-NRGN-II-1
C1QTNF4	0.275117	0.129	0.264	1.03605e-77	3.04899e-73	Neu-NRGN-II-1
MYH9	0.40926	0.121	0.255	1.10695e-77	3.25764e-73	Neu-NRGN-II-1
CAPZB	0.476923	0.248	0.47	1.11288e-77	3.27508e-73	Neu-NRGN-II-1
DNAJA1	0.428811	0.181	0.351	1.52012e-77	4.47357e-73	Neu-NRGN-II-1
NDUFB4	0.39154	0.13	0.269	1.91529e-77	5.63651e-73	Neu-NRGN-II-1
TKT	0.444775	0.121	0.256	2.14607e-77	6.31566e-73	Neu-NRGN-II-1
AKAP11	0.533238	0.24	0.457	3.38093e-77	9.94973e-73	Neu-NRGN-II-1
SPINT2	0.525662	0.143	0.29	3.54974e-77	1.04465e-72	Neu-NRGN-II-1
VPS35	0.496022	0.172	0.337	4.27866e-77	1.25917e-72	Neu-NRGN-II-1
NPM1	0.427658	0.165	0.324	5.5085e-77	1.6211e-72	Neu-NRGN-II-1
PITHD1	0.427851	0.13	0.269	6.30786e-77	1.85634e-72	Neu-NRGN-II-1
SYT13	0.506515	0.121	0.255	1.01761e-76	2.99471e-72	Neu-NRGN-II-1
APLP1	0.319454	0.295	0.532	1.25773e-76	3.70137e-72	Neu-NRGN-II-1
HPCA	0.340349	0.128	0.262	1.37149e-76	4.03617e-72	Neu-NRGN-II-1
LRP1	0.511112	0.197	0.379	3.3266e-76	9.78986e-72	Neu-NRGN-II-1
SUB1	0.456735	0.237	0.445	9.07915e-76	2.6719e-71	Neu-NRGN-II-1
EPS15	0.477032	0.265	0.498	1.23183e-75	3.62515e-71	Neu-NRGN-II-1
SLC12A5	0.548731	0.186	0.362	1.30436e-75	3.83861e-71	Neu-NRGN-II-1
RPSA	0.477374	0.212	0.402	1.75793e-75	5.17341e-71	Neu-NRGN-II-1
ATP6V1G2	0.37128	0.151	0.298	1.82674e-75	5.37592e-71	Neu-NRGN-II-1
RPS5	0.362054	0.143	0.285	2.01959e-75	5.94344e-71	Neu-NRGN-II-1
MTURN	0.55775	0.22	0.42	2.62072e-75	7.71251e-71	Neu-NRGN-II-1
ATP6V1H	0.598581	0.225	0.432	3.38274e-75	9.95506e-71	Neu-NRGN-II-1
SERF2	0.359189	0.17	0.328	3.39781e-75	9.99942e-71	Neu-NRGN-II-1
WASF2	0.259942	0.124	0.253	7.41882e-75	2.18329e-70	Neu-NRGN-II-1
ARL6IP5	0.517449	0.217	0.412	8.92866e-75	2.62762e-70	Neu-NRGN-II-1
TERF2IP	0.527518	0.265	0.499	9.46592e-75	2.78573e-70	Neu-NRGN-II-1
PSMA7	0.475214	0.168	0.326	1.34261e-74	3.95117e-70	Neu-NRGN-II-1
CYTH1	0.608465	0.198	0.38	1.58402e-74	4.66162e-70	Neu-NRGN-II-1
ADCY1	0.468222	0.219	0.415	2.58317e-74	7.60201e-70	Neu-NRGN-II-1
MKNK1	0.436264	0.135	0.275	2.99396e-74	8.81091e-70	Neu-NRGN-II-1
PPP2CA	0.541964	0.162	0.317	3.52673e-74	1.03788e-69	Neu-NRGN-II-1
GABARAPL2	0.411845	0.215	0.403	6.35845e-74	1.87123e-69	Neu-NRGN-II-1
PTPRN	0.537368	0.179	0.347	6.78974e-74	1.99815e-69	Neu-NRGN-II-1
RHOB	0.350465	0.123	0.251	9.00957e-74	2.65143e-69	Neu-NRGN-II-1
FMN1	0.336219	0.199	0.372	1.4453e-73	4.25338e-69	Neu-NRGN-II-1
SOD2	0.605774	0.154	0.306	1.76004e-73	5.17961e-69	Neu-NRGN-II-1
TMEM130	0.573855	0.175	0.34	2.1211e-73	6.24218e-69	Neu-NRGN-II-1
SPTAN1	0.405749	0.297	0.553	2.12261e-73	6.24663e-69	Neu-NRGN-II-1
HMGB1	0.335021	0.362	0.666	4.65231e-73	1.36913e-68	Neu-NRGN-II-1
SULT4A1	0.44214	0.201	0.38	5.64133e-73	1.66019e-68	Neu-NRGN-II-1
RPL19	0.366153	0.249	0.457	6.96199e-73	2.04885e-68	Neu-NRGN-II-1
COX7A2	0.382141	0.181	0.343	9.72667e-73	2.86246e-68	Neu-NRGN-II-1
NDUFA11	0.352514	0.136	0.272	1.10683e-72	3.25728e-68	Neu-NRGN-II-1
SNU13	0.402344	0.155	0.302	2.30335e-72	6.77853e-68	Neu-NRGN-II-1
PPM1K	0.672334	0.228	0.436	2.64149e-72	7.77365e-68	Neu-NRGN-II-1
SLC8A2	0.556763	0.129	0.263	2.98959e-72	8.79808e-68	Neu-NRGN-II-1
RHBDD2	0.531233	0.125	0.257	9.47195e-72	2.7875e-67	Neu-NRGN-II-1
HNRNPA1	0.478295	0.153	0.3	1.34975e-71	3.97218e-67	Neu-NRGN-II-1
CEND1	0.423752	0.185	0.351	1.54133e-71	4.53599e-67	Neu-NRGN-II-1
USP22	0.627256	0.224	0.424	1.99587e-71	5.87366e-67	Neu-NRGN-II-1
PDP1	0.504071	0.144	0.285	2.6398e-71	7.76866e-67	Neu-NRGN-II-1
EEF1A1	0.994573	0.518	0.622	8.37892e-71	2.46583e-66	Neu-NRGN-II-1
TMA7	0.483316	0.212	0.397	1.8424e-70	5.422e-66	Neu-NRGN-II-1
FAM217B	0.515827	0.124	0.253	2.73459e-70	8.04762e-66	Neu-NRGN-II-1
PDIA3	0.561424	0.135	0.273	2.85517e-70	8.40249e-66	Neu-NRGN-II-1
COPS9	0.356152	0.154	0.297	4.62415e-70	1.36084e-65	Neu-NRGN-II-1
HNRNPA2B1	0.412053	0.338	0.624	5.12541e-70	1.50836e-65	Neu-NRGN-II-1
ATP5F1C	0.52882	0.166	0.321	5.41797e-70	1.59446e-65	Neu-NRGN-II-1
HNRNPDL	0.474249	0.334	0.621	6.36452e-70	1.87301e-65	Neu-NRGN-II-1
RPS25	0.469154	0.202	0.378	1.39903e-69	4.11721e-65	Neu-NRGN-II-1
PRKAR1A	0.518823	0.214	0.4	1.75818e-69	5.17414e-65	Neu-NRGN-II-1
ST8SIA3	0.633167	0.155	0.304	2.86719e-69	8.43787e-65	Neu-NRGN-II-1
PRDX5	0.353032	0.169	0.319	3.22202e-69	9.48207e-65	Neu-NRGN-II-1
HNRNPA3	0.535309	0.234	0.436	4.29672e-69	1.26448e-64	Neu-NRGN-II-1
LY6H	0.470118	0.195	0.366	6.79267e-69	1.99901e-64	Neu-NRGN-II-1
PIP4K2B	0.60663	0.146	0.289	1.50948e-68	4.44224e-64	Neu-NRGN-II-1
SAP18	0.398072	0.143	0.279	2.03644e-68	5.99303e-64	Neu-NRGN-II-1
TXN	0.384523	0.136	0.268	3.05713e-68	8.99684e-64	Neu-NRGN-II-1
MAP1LC3B	0.446061	0.142	0.278	8.08394e-68	2.37902e-63	Neu-NRGN-II-1
CAMKV	0.575994	0.16	0.309	1.73965e-67	5.11961e-63	Neu-NRGN-II-1
RPL18A	0.432759	0.191	0.355	1.91008e-67	5.62117e-63	Neu-NRGN-II-1
PCBP2	0.560525	0.218	0.407	2.76567e-67	8.13908e-63	Neu-NRGN-II-1
CHCHD10	0.474527	0.168	0.319	6.77084e-67	1.99259e-62	Neu-NRGN-II-1
MRPL41	0.609695	0.16	0.311	1.07254e-66	3.15637e-62	Neu-NRGN-II-1
NFE2L1	0.480699	0.13	0.258	1.54108e-66	4.53524e-62	Neu-NRGN-II-1
CRYM	0.392403	0.157	0.298	1.82971e-66	5.38465e-62	Neu-NRGN-II-1
PIK3R1	0.322752	0.348	0.626	2.36326e-66	6.95483e-62	Neu-NRGN-II-1
NAT8L	0.535878	0.174	0.329	3.24111e-66	9.53826e-62	Neu-NRGN-II-1
RPL24	0.464038	0.247	0.448	3.47732e-66	1.02334e-61	Neu-NRGN-II-1
BLCAP	0.571486	0.162	0.311	6.20659e-66	1.82654e-61	Neu-NRGN-II-1
ABR	0.327701	0.274	0.492	6.60673e-66	1.9443e-61	Neu-NRGN-II-1
HTRA1	0.401875	0.152	0.291	9.84617e-66	2.89763e-61	Neu-NRGN-II-1
DCTN1	0.576668	0.137	0.269	9.88936e-66	2.91034e-61	Neu-NRGN-II-1
SLC4A7	0.492838	0.142	0.275	1.4662e-65	4.31489e-61	Neu-NRGN-II-1
EEF1B2	0.398116	0.127	0.25	1.46629e-65	4.31515e-61	Neu-NRGN-II-1
EID1	0.479513	0.257	0.465	2.34492e-65	6.90086e-61	Neu-NRGN-II-1
TIMP2	0.360662	0.177	0.328	7.48701e-65	2.20335e-60	Neu-NRGN-II-1
TSPAN3	0.714198	0.178	0.338	9.93843e-65	2.92478e-60	Neu-NRGN-II-1
SCN1B	0.313199	0.133	0.257	1.2394e-64	3.64744e-60	Neu-NRGN-II-1
FKBP8	0.545911	0.187	0.349	1.40482e-64	4.13424e-60	Neu-NRGN-II-1
SEPTIN3	0.632411	0.139	0.273	1.68972e-64	4.97269e-60	Neu-NRGN-II-1
MRFAP1	0.423651	0.182	0.336	3.85023e-64	1.13308e-59	Neu-NRGN-II-1
ARHGDIG	0.437491	0.149	0.283	4.97922e-64	1.46533e-59	Neu-NRGN-II-1
SERINC3	0.550042	0.24	0.439	5.57894e-64	1.64183e-59	Neu-NRGN-II-1
PARP8	0.626471	0.186	0.349	6.74764e-64	1.98576e-59	Neu-NRGN-II-1
B2M	1.16169	0.354	0.33	7.75937e-64	2.2835e-59	Neu-NRGN-II-1
ASAH1	0.552117	0.171	0.323	1.41324e-63	4.15903e-59	Neu-NRGN-II-1
ARPC2	0.50342	0.197	0.365	1.77342e-63	5.219e-59	Neu-NRGN-II-1
DNAJC5	0.485119	0.174	0.325	2.16238e-63	6.36366e-59	Neu-NRGN-II-1
ATP5MF	0.370252	0.148	0.281	6.28276e-63	1.84895e-58	Neu-NRGN-II-1
SMAP2	0.535923	0.197	0.364	8.77151e-63	2.58137e-58	Neu-NRGN-II-1
SRP9	0.453585	0.137	0.265	1.05967e-62	3.11851e-58	Neu-NRGN-II-1
ATP5MC3	0.396525	0.188	0.342	3.38845e-62	9.97186e-58	Neu-NRGN-II-1
ATP5MPL	0.456918	0.232	0.419	3.58304e-62	1.05445e-57	Neu-NRGN-II-1
RPL30	0.461732	0.218	0.394	7.83624e-62	2.30613e-57	Neu-NRGN-II-1
[truncated: 1,317 more rows]

## Sheet: key for cell types
L2/3	Layer 2/3 excitatory neurons
L4	Layer 4 excitatory neurons
L5/6	Layer 5/6 excitatory neurons
L5/6-CC	Layer 5/6-CC excitatory neurons
inb-pv	Parvalbumin inhibitory neurons
inb-sst	Somatostatin inhibitory neurons
inb-sv2c	SV2C inhibitory neurons
inb-vip	VIP inhibitory neurons
oli	Oligodendrocytes
opc	Oligodendrocyte precursor cells
ast	Astrocytes
micro	Microglias
endo	Endothelials
