# Supplementary material for: Single-cell transcriptomic and genomic changes in the aging human brain
Source: bioRxiv. 2023 Nov 7:2023.11.07.566050. Preprint. [Version 1] doi: 10.1101/2023.11.07.566050 (PMC10659272; doi:10.1101/2023.11.07.566050)
Supplement: Supplement 6 [file media-6.xlsx]

## Sheet: Sheet1
gene name	excitatory neuron hits	inhibitory neuron hits	glial hits	total
HSPA8	4	4	5	13
TUBA1A	4	4	5	13
CKB	4	4	4	12
GAPDH	4	4	4	12
STMN1	4	4	4	12
CCK	4	3	4	11
NRGN	4	3	4	11
TUBB2A	3	4	4	11
VAMP2	4	3	4	11
FTH1	4	3	3	10
SCG5	2	4	4	10
YWHAH	3	3	4	10
CALM2	3	3	3	9
ACTG1	2	3	4	9
NDUFA4	2	3	4	9
ATP6V0C	2	4	2	8
HES4	2	4	2	8
RPS27A	3	3	2	8
THY1	2	4	2	8
CALM3	2	2	4	8
TMSB10	2	3	2	7
TUBB3	3	1	3	7
HINT1	1	2	3	6
RGS4	2	1	4	7
DYNLL1	2	1	4	7
IFI6	2	1	3	6
RAB3A	1	2	2	5
PEBP1	1	2	3	6
HSP90AA1	1	2	2	5
CALM1	1	1	3	5
